# Supplementary material for: Crystal structure of ethyl (E)-4-(4-chlorophen­yl)-4-meth­oxy-2-oxobut-3-enoate
Source: Acta Crystallogr Sect E Struct Rep Online. 2014 Aug 16;70(Pt 9):o1025. doi: 10.1107/S1600536814017280 (PMC4186072; doi:10.1107/S1600536814017280)
Supplement: Supplementary file 1 [file e-70-o1025-sup1.cif]

##############################################################################
#                                                                            #
# This CIF contains the data in a paper accepted for publication in          #
# Acta Crystallographica Section E. It conforms to the requirements of       #
# Notes for Authors for Acta Crystallographica Section E, and has been       #
# peer reviewed under the auspices of the IUCr Commission on Journals.       #
#                                                                            #
# Full details of the Crystallographic Information File format               #
# are given in the paper "The Crystallographic Information File (CIF):       #
# a New Standard Archive File for Crystallography" by S. R. Hall, F. H.      #
# Allen and I. D. Brown [Acta Cryst. (1991), A47, 655-685].                  #
#                                                                            #
# The current version of the core CIF dictionary is obtainable from          #
# ftp://ftp.iucr.org/pub/cif_core.dic.                                       #
#                                                                            #
# Software is freely available for graphical display of the structure(s)     #
# in this CIF. For information consult the CIF software page                 #
# http://www.iucr.org/resources/cif/software.                                #
#                                                                            #
# This file may be used for bona fide research purposes within the           #
# scientific community so long as proper attribution is given to the journal # 
# article from which it was obtained.                                        #
#                                                                            #
##############################################################################
data_I
_database_code_depnum_ccdc_archive 'CCDC 1016203'
_audit_creation_method     SHELXL-97
_journal_date_recd_electronic     2014-07-23
_journal_date_accepted     2014-07-26
_journal_name_full     'Acta Crystallographica, Section E'
_journal_year     2014
_journal_volume     70
_journal_issue      9
_journal_page_first     o1025
_journal_page_last     o1025
_journal_paper_category     HO
_journal_paper_doi     10.1107/S1600536814017280
_journal_coeditor_code     TK5332
_publ_contact_author_name     'Darlene Correia Flores'
_publ_contact_author_address
;
Escola de Qu\'imica e Alimentos, Universidade Federal do Rio Grande,
Av. It\'alia,
km 08, Campus Carreiros, 96203-900 Rio Grande, RS, Brazil
;
_publ_contact_author_email     'darlenecflores@hotmail.com'
_publ_contact_author_fax     '+555332336990'
_publ_contact_author_phone     '+555332336964'
_publ_section_title
;
Crystal structure of ethyl
(<i>E</i>)-4-(4-chlorophenyl)-4-methoxy-2-oxobut-3-enoate
;
loop_
    _publ_author_name
    _publ_author_footnote
    _publ_author_address
    'Flores, Darlene Correia' .
;
Escola de Qu\'imica e Alimentos, Universidade Federal do Rio Grande,
Av. It\'alia km 08, Campus Carreiros, 96203-900 Rio Grande, RS, Brazil
;
    'Vicenti, Juliano Rosa de Menezes' .
;
Escola de Qu\'imica e Alimentos, Universidade Federal do Rio Grande,
Av. It\'alia km 08, Campus Carreiros, 96203-900 Rio Grande, RS, Brazil
;
    'Pereira, Bruna \'Avila' .
;
Escola de Qu\'imica e Alimentos, Universidade Federal do Rio Grande,
Av. It\'alia km 08, Campus Carreiros, 96203-900 Rio Grande, RS, Brazil
;
    'da Silva, Gabriele Marques Dias' .
;
Escola de Qu\'imica e Alimentos, Universidade Federal do Rio Grande,
Av. It\'alia km 08, Campus Carreiros, 96203-900 Rio Grande, RS, Brazil
;
    'Zambiazi, Priscilla Jussiane' .
;
Departamento de Qu\'imica, Universidade Federal de Santa Maria, Av. Roraima,
Campus, 97105-900, Santa Maria, RS, Brazil
;
_chemical_name_systematic
;
Ethyl (<i>E</i>)-4-(4-chlorophenyl)-4-methoxy-2-oxobut-3-enoate
;
_chemical_formula_moiety     'C13 H13 Cl O4'
_chemical_formula_sum     'C13 H13 Cl O4'
_chemical_formula_iupac     'C13 H13 Cl O4'
_chemical_formula_weight     268.68
_chemical_melting_point     358
_symmetry_cell_setting     monoclinic
_symmetry_space_group_name_H-M     'P 21/c'
_symmetry_space_group_name_Hall     '-P 2ybc'
loop_
    _symmetry_equiv_pos_as_xyz
    'x, y, z'
    '-x, y+1/2, -z+1/2'
    '-x, -y, -z'
    'x, -y-1/2, z-1/2'
_cell_length_a     9.4557(4)
_cell_length_b     16.6411(7)
_cell_length_c     8.4319(3)
_cell_angle_alpha     90.00
_cell_angle_beta     105.644(2)
_cell_angle_gamma     90.00
_cell_volume     1277.64(9)
_cell_formula_units_Z     4
_cell_measurement_reflns_used     9103
_cell_measurement_theta_min     2.24
_cell_measurement_theta_max     28.32
_cell_measurement_temperature     293(2)
_exptl_crystal_description     'block'
_exptl_crystal_colour     'yellow'
_exptl_crystal_size_max     0.764
_exptl_crystal_size_mid     0.665
_exptl_crystal_size_min     0.592
_exptl_crystal_density_diffrn     1.397
_exptl_crystal_density_meas     ?
_exptl_crystal_density_method     'not measured'
_exptl_crystal_F_000     560
_exptl_absorpt_coefficient_mu     0.302
_exptl_absorpt_correction_type     gaussian
_exptl_absorpt_process_details
;
(XPREP; Bruker, 2009)
;
_exptl_absorpt_correction_T_min     0.6667
_exptl_absorpt_correction_T_max     0.7457
_exptl_special_details
;
Absorption correction:
XPREP (Bruker, 2009) was used to perform the Gaussian absorption
correction based on the face-indexed crystal size.
;
_diffrn_ambient_temperature     293(2)
_diffrn_radiation_type     MoK\a
_diffrn_radiation_wavelength     0.71073
_diffrn_radiation_source     'fine-focus sealed tube'
_diffrn_radiation_monochromator     'Graphite monochromator'
_diffrn_measurement_device_type     'Bruker APEXII CCD'
_diffrn_measurement_method     '\f and \w'
_diffrn_reflns_number     30885
_diffrn_reflns_av_R_equivalents     0.0227
_diffrn_reflns_av_sigmaI/netI     0.0109
_diffrn_reflns_theta_min     2.24
_diffrn_reflns_theta_max     28.33
_diffrn_reflns_theta_full     28.33
_diffrn_measured_fraction_theta_max     0.979
_diffrn_measured_fraction_theta_full     0.979
_diffrn_reflns_limit_h_min     -12
_diffrn_reflns_limit_h_max     12
_diffrn_reflns_limit_k_min     -21
_diffrn_reflns_limit_k_max     22
_diffrn_reflns_limit_l_min     -7
_diffrn_reflns_limit_l_max     11
_refine_special_details
;
Refinement of <i>F</i>^2^ against ALL reflections. The weighted <i>R</i>-factor
<i>wR</i> and goodness of fit <i>S</i> are based on <i>F</i>^2^, conventional
<i>R</i>-factors <i>R</i> are based on <i>F</i>, with <i>F</i> set to zero for
negative <i>F</i>^2^. The threshold expression of <i>F</i>^2^ >
\s(<i>F</i>^2^) is used only for calculating <i>R</i>-factors(gt) <i>etc</i>.
and is not relevant to the choice of reflections for refinement.
<i>R</i>-factors based on <i>F</i>^2^ are statistically about twice as large
as those based on <i>F</i>, and <i>R</i>- factors based on ALL data will be
even larger.
;
_reflns_number_total     3130
_reflns_number_gt     2613
_reflns_threshold_expression     >2sigma(I)
_refine_ls_structure_factor_coef     Fsqd
_refine_ls_matrix_type     full
_refine_ls_R_factor_all     0.0536
_refine_ls_R_factor_gt     0.0450
_refine_ls_wR_factor_gt     0.1256
_refine_ls_wR_factor_ref     0.1354
_refine_ls_goodness_of_fit_ref     1.069
_refine_ls_restrained_S_all     1.069
_refine_ls_number_reflns     3130
_refine_ls_number_parameters     167
_refine_ls_number_restraints     0
_refine_ls_hydrogen_treatment     mixed
_refine_ls_weighting_scheme     calc
_refine_ls_weighting_details
         'calc w=1/[\s^2^(Fo^2^)+(0.0697P)^2^+0.4231P] where P=(Fo^2^+2Fc^2^)/3'
_atom_sites_solution_hydrogens     geom
_atom_sites_solution_primary     direct
_atom_sites_solution_secondary     difmap
_refine_ls_shift/su_max     0.000
_refine_ls_shift/su_mean     0.000
_refine_diff_density_max     0.400
_refine_diff_density_min     -0.237
_refine_ls_extinction_method     none
_refine_ls_extinction_coef     ?
loop_
    _atom_type_symbol
    _atom_type_description
    _atom_type_scat_dispersion_real
    _atom_type_scat_dispersion_imag
    _atom_type_scat_source
    'C' 'C' 0.0033 0.0016
                         'International Tables Vol C Tables 4.2.6.8 and 6.1.1.4'
    'H' 'H' 0.0000 0.0000
                         'International Tables Vol C Tables 4.2.6.8 and 6.1.1.4'
    'O' 'O' 0.0106 0.0060
                         'International Tables Vol C Tables 4.2.6.8 and 6.1.1.4'
    'Cl' 'Cl' 0.1484 0.1585
                         'International Tables Vol C Tables 4.2.6.8 and 6.1.1.4'
_computing_data_collection     '<i>APEX2</i> (Bruker, 2009)'
_computing_cell_refinement     '<i>SAINT</i> (Bruker, 2009)'
_computing_data_reduction     '<i>SAINT</i> (Bruker, 2009)'
_computing_structure_solution     '<i>SHELXS97</i> (Sheldrick, 2008)'
_computing_structure_refinement     '<i>SHELXL97</i> (Sheldrick, 2008)'
_computing_molecular_graphics     '<i>DIAMOND</i> (Brandenburg, 2006)'
_computing_publication_material     '<i>publCIF</i> (Westrip, 2010)'
loop_
    _atom_site_type_symbol
    _atom_site_label
    _atom_site_fract_x
    _atom_site_fract_y
    _atom_site_fract_z
    _atom_site_U_iso_or_equiv
    _atom_site_adp_type
    _atom_site_calc_flag
    _atom_site_refinement_flags
    _atom_site_occupancy
    _atom_site_symmetry_multiplicity
    _atom_site_disorder_assembly
    _atom_site_disorder_group
    Cl Cl1 1.19495(5) 0.25347(3) 0.03984(7) 0.06279(18) Uani d . 1 1 . .
    O O1 0.63288(14) 0.15936(9) 0.30504(14) 0.0569(3) Uani d . 1 1 . .
    O O4 0.32749(13) 0.05109(8) -0.38027(14) 0.0510(3) Uani d . 1 1 . .
    O O3 0.23337(14) 0.06369(8) -0.16544(17) 0.0563(3) Uani d . 1 1 . .
    O O2 0.56617(15) 0.12613(11) -0.21718(15) 0.0712(5) Uani d . 1 1 . .
    C C9 0.50581(17) 0.11348(10) 0.03902(18) 0.0415(3) Uani d . 1 1 . .
    C C11 0.33264(17) 0.07073(9) -0.22767(19) 0.0399(3) Uani d . 1 1 . .
    C C4 1.02876(16) 0.22136(10) 0.06886(18) 0.0409(3) Uani d . 1 1 . .
    C C8 0.62536(17) 0.14559(10) 0.14599(17) 0.0398(3) Uani d . 1 1 . .
    C C2 0.84722(17) 0.11991(9) 0.04448(19) 0.0409(3) Uani d . 1 1 . .
    H H2 0.8124 0.0685 0.0121 0.049 Uiso calc R 1 1 . .
    C C1 0.76449(16) 0.17142(9) 0.11332(16) 0.0372(3) Uani d . 1 1 . .
    C C3 0.98081(17) 0.14431(10) 0.02372(19) 0.0423(3) Uani d . 1 1 . .
    H H3 1.0373 0.1094 -0.0199 0.051 Uiso calc R 1 1 . .
    C C5 0.94873(19) 0.27354(10) 0.1372(2) 0.0459(4) Uani d . 1 1 . .
    H H5 0.9828 0.3253 0.1666 0.055 Uiso calc R 1 1 . .
    C C6 0.81702(19) 0.24804(10) 0.1614(2) 0.0440(4) Uani d . 1 1 . .
    H H6 0.7633 0.2824 0.2101 0.053 Uiso calc R 1 1 . .
    C C10 0.48443(16) 0.10629(10) -0.13642(18) 0.0415(3) Uani d . 1 1 . .
    C C12 0.1854(2) 0.01897(14) -0.4754(2) 0.0622(5) Uani d . 1 1 . .
    H H121 0.1646 -0.0310 -0.4269 0.075 Uiso calc R 1 1 . .
    H H122 0.1078 0.0569 -0.4745 0.075 Uiso calc R 1 1 . .
    C C7 0.5069(2) 0.14405(18) 0.3642(2) 0.0710(6) Uani d . 1 1 . .
    H H71 0.5297 0.1566 0.4794 0.107 Uiso calc R 1 1 . .
    H H73 0.4802 0.0884 0.3478 0.107 Uiso calc R 1 1 . .
    H H72 0.4266 0.1769 0.3049 0.107 Uiso calc R 1 1 . .
    C C13 0.1921(3) 0.00503(18) -0.6446(3) 0.0811(7) Uani d . 1 1 . .
    H H131 0.0998 -0.0161 -0.7084 0.122 Uiso calc R 1 1 . .
    H H132 0.2689 -0.0327 -0.6444 0.122 Uiso calc R 1 1 . .
    H H133 0.2119 0.0548 -0.6919 0.122 Uiso calc R 1 1 . .
    H H9 0.420(2) 0.0960(13) 0.077(3) 0.056(5) Uiso d . 1 1 . .
loop_
    _atom_site_aniso_label
    _atom_site_aniso_U_11
    _atom_site_aniso_U_22
    _atom_site_aniso_U_33
    _atom_site_aniso_U_12
    _atom_site_aniso_U_13
    _atom_site_aniso_U_23
    Cl1 0.0423(3) 0.0725(3) 0.0767(3) -0.0126(2) 0.0215(2) -0.0086(2)
    O1 0.0497(7) 0.0898(10) 0.0324(5) -0.0089(7) 0.0130(5) -0.0059(6)
    O4 0.0392(6) 0.0679(8) 0.0440(6) -0.0100(5) 0.0080(5) -0.0148(5)
    O3 0.0433(6) 0.0666(8) 0.0639(7) -0.0125(6) 0.0232(6) -0.0090(6)
    O2 0.0506(7) 0.1280(14) 0.0374(6) -0.0351(8) 0.0159(5) -0.0089(7)
    C9 0.0393(8) 0.0500(9) 0.0372(7) -0.0039(6) 0.0136(6) -0.0013(6)
    C11 0.0365(7) 0.0392(7) 0.0438(7) -0.0025(6) 0.0106(6) -0.0032(6)
    C4 0.0335(7) 0.0478(8) 0.0392(7) -0.0022(6) 0.0060(5) 0.0011(6)
    C8 0.0406(8) 0.0463(8) 0.0331(7) 0.0010(6) 0.0109(6) 0.0009(6)
    C2 0.0446(8) 0.0370(7) 0.0413(7) -0.0013(6) 0.0121(6) -0.0015(6)
    C1 0.0355(7) 0.0440(8) 0.0304(6) 0.0000(6) 0.0061(5) 0.0008(5)
    C3 0.0409(8) 0.0425(8) 0.0441(8) 0.0052(6) 0.0128(6) -0.0016(6)
    C5 0.0443(8) 0.0431(8) 0.0491(8) -0.0054(7) 0.0101(7) -0.0088(7)
    C6 0.0423(8) 0.0460(9) 0.0433(8) 0.0025(6) 0.0110(6) -0.0090(6)
    C10 0.0361(7) 0.0510(9) 0.0387(7) -0.0075(6) 0.0120(6) -0.0043(6)
    C12 0.0446(9) 0.0753(13) 0.0604(11) -0.0159(9) 0.0032(8) -0.0172(9)
    C7 0.0589(12) 0.120(2) 0.0396(9) -0.0031(12) 0.0235(8) -0.0041(10)
    C13 0.0690(14) 0.108(2) 0.0559(11) -0.0218(13) -0.0014(10) -0.0194(12)
_geom_special_details
;
All e.s.d.'s (except the e.s.d. in the dihedral angle between two l.s. planes)
are estimated using the full covariance matrix. The cell e.s.d.'s are taken
into account individually in the estimation of e.s.d.'s in distances, angles
and torsion angles; correlations between e.s.d.'s in cell parameters are only
used when they are defined by crystal symmetry. An approximate (isotropic)
treatment of cell e.s.d.'s is used for estimating e.s.d.'s involving l.s.
planes.
;
loop_
    _geom_bond_atom_site_label_1
    _geom_bond_atom_site_label_2
    _geom_bond_site_symmetry_2
    _geom_bond_distance
    _geom_bond_publ_flag
    Cl1 C4 . 1.7386(16) ?
    O1 C8 . 1.3434(18) ?
    O1 C7 . 1.432(2) ?
    O4 C11 . 1.3156(19) ?
    O4 C12 . 1.4669(19) ?
    O3 C11 . 1.198(2) ?
    O2 C10 . 1.2058(19) ?
    C9 C8 . 1.352(2) ?
    C9 C10 . 1.443(2) ?
    C9 H9 . 0.99(2) ?
    C11 C10 . 1.551(2) ?
    C4 C5 . 1.376(2) ?
    C4 C3 . 1.379(2) ?
    C8 C1 . 1.479(2) ?
    C2 C3 . 1.382(2) ?
    C2 C1 . 1.389(2) ?
    C2 H2 . 0.9300 ?
    C1 C6 . 1.388(2) ?
    C3 H3 . 0.9300 ?
    C5 C6 . 1.382(2) ?
    C5 H5 . 0.9300 ?
    C6 H6 . 0.9300 ?
    C12 C13 . 1.463(3) ?
    C12 H121 . 0.9700 ?
    C12 H122 . 0.9700 ?
    C7 H71 . 0.9600 ?
    C7 H73 . 0.9600 ?
    C7 H72 . 0.9600 ?
    C13 H131 . 0.9600 ?
    C13 H132 . 0.9600 ?
    C13 H133 . 0.9600 ?
loop_
    _geom_angle_atom_site_label_1
    _geom_angle_atom_site_label_2
    _geom_angle_atom_site_label_3
    _geom_angle_site_symmetry_1
    _geom_angle_site_symmetry_3
    _geom_angle
    _geom_angle_publ_flag
    C8 O1 C7 . . 119.46(14) ?
    C11 O4 C12 . . 114.34(13) ?
    C8 C9 C10 . . 125.29(14) ?
    C8 C9 H9 . . 120.5(12) ?
    C10 C9 H9 . . 114.0(12) ?
    O3 C11 O4 . . 125.25(15) ?
    O3 C11 C10 . . 123.32(14) ?
    O4 C11 C10 . . 111.42(13) ?
    C5 C4 C3 . . 121.70(15) ?
    C5 C4 Cl1 . . 119.01(13) ?
    C3 C4 Cl1 . . 119.30(13) ?
    O1 C8 C9 . . 122.91(14) ?
    O1 C8 C1 . . 109.03(12) ?
    C9 C8 C1 . . 128.07(13) ?
    C3 C2 C1 . . 120.57(14) ?
    C3 C2 H2 . . 119.7 ?
    C1 C2 H2 . . 119.7 ?
    C6 C1 C2 . . 119.42(14) ?
    C6 C1 C8 . . 118.61(14) ?
    C2 C1 C8 . . 121.87(14) ?
    C4 C3 C2 . . 118.81(14) ?
    C4 C3 H3 . . 120.6 ?
    C2 C3 H3 . . 120.6 ?
    C4 C5 C6 . . 119.16(15) ?
    C4 C5 H5 . . 120.4 ?
    C6 C5 H5 . . 120.4 ?
    C5 C6 C1 . . 120.31(15) ?
    C5 C6 H6 . . 119.8 ?
    C1 C6 H6 . . 119.8 ?
    O2 C10 C9 . . 128.48(15) ?
    O2 C10 C11 . . 118.20(14) ?
    C9 C10 C11 . . 113.28(13) ?
    C13 C12 O4 . . 108.48(17) ?
    C13 C12 H121 . . 110.0 ?
    O4 C12 H121 . . 110.0 ?
    C13 C12 H122 . . 110.0 ?
    O4 C12 H122 . . 110.0 ?
    H121 C12 H122 . . 108.4 ?
    O1 C7 H71 . . 109.5 ?
    O1 C7 H73 . . 109.5 ?
    H71 C7 H73 . . 109.5 ?
    O1 C7 H72 . . 109.5 ?
    H71 C7 H72 . . 109.5 ?
    H73 C7 H72 . . 109.5 ?
    C12 C13 H131 . . 109.5 ?
    C12 C13 H132 . . 109.5 ?
    H131 C13 H132 . . 109.5 ?
    C12 C13 H133 . . 109.5 ?
    H131 C13 H133 . . 109.5 ?
    H132 C13 H133 . . 109.5 ?
loop_
    _geom_torsion_atom_site_label_1
    _geom_torsion_atom_site_label_2
    _geom_torsion_atom_site_label_3
    _geom_torsion_atom_site_label_4
    _geom_torsion_site_symmetry_1
    _geom_torsion_site_symmetry_2
    _geom_torsion_site_symmetry_3
    _geom_torsion_site_symmetry_4
    _geom_torsion
    _geom_torsion_publ_flag
    C12 O4 C11 O3 . . . . 0.5(2) ?
    C12 O4 C11 C10 . . . . -178.46(15) ?
    C7 O1 C8 C9 . . . . -3.7(3) ?
    C7 O1 C8 C1 . . . . 175.94(18) ?
    C10 C9 C8 O1 . . . . 172.10(16) ?
    C10 C9 C8 C1 . . . . -7.4(3) ?
    C3 C2 C1 C6 . . . . 0.0(2) ?
    C3 C2 C1 C8 . . . . -176.42(13) ?
    O1 C8 C1 C6 . . . . -50.98(19) ?
    C9 C8 C1 C6 . . . . 128.62(18) ?
    O1 C8 C1 C2 . . . . 125.51(16) ?
    C9 C8 C1 C2 . . . . -54.9(2) ?
    C5 C4 C3 C2 . . . . 1.5(2) ?
    Cl1 C4 C3 C2 . . . . -178.80(12) ?
    C1 C2 C3 C4 . . . . -1.6(2) ?
    C3 C4 C5 C6 . . . . 0.1(3) ?
    Cl1 C4 C5 C6 . . . . -179.59(13) ?
    C4 C5 C6 C1 . . . . -1.7(3) ?
    C2 C1 C6 C5 . . . . 1.6(2) ?
    C8 C1 C6 C5 . . . . 178.17(15) ?
    C8 C9 C10 O2 . . . . 0.6(3) ?
    C8 C9 C10 C11 . . . . -177.11(15) ?
    O3 C11 C10 O2 . . . . -165.08(18) ?
    O4 C11 C10 O2 . . . . 13.9(2) ?
    O3 C11 C10 C9 . . . . 12.9(2) ?
    O4 C11 C10 C9 . . . . -168.14(14) ?
    C11 O4 C12 C13 . . . . 176.14(19) ?
loop_
    _geom_hbond_atom_site_label_D
    _geom_hbond_atom_site_label_H
    _geom_hbond_atom_site_label_A
    _geom_hbond_site_symmetry_A
    _geom_hbond_distance_DH
    _geom_hbond_distance_HA
    _geom_hbond_distance_DA
    _geom_hbond_angle_DHA
    C7 H71 O2 1_556 0.96 2.54 3.434(2) 155
    C3 H3 O3 1_655 0.93 2.60 3.479(2) 158
_iucr_refine_instructions_details
;
TITL P21_c in P2(1)/c
CELL  0.71073   9.4557  16.6411   8.4319   90.000  105.644   90.000
ZERR     4.00   0.0004   0.0007   0.0003    0.000    0.002    0.000
LATT   1
SYMM  - X, 1/2 + Y, 1/2 - Z
SFAC  C    H    O    CL
UNIT  52   52   16   4
MERG   2
FMAP   2
PLAN   25
MPLA 11 C7 C8 C9 C10 C11 C12 C13 O1 O2 O3 O4
MPLA 7 C1 C2 C3 C4 C5 C6 CL1
ACTA
HTAB
BOND
BOND   $H
CONF
L.S.  10
WGHT    0.069700    0.423100
FVAR       0.21173
CL1   4    1.194953    0.253471    0.039840    11.00000    0.04231    0.07253 =
         0.07669   -0.00863    0.02151   -0.01258
O1    3    0.632881    0.159360    0.305038    11.00000    0.04968    0.08980 =
         0.03239   -0.00589    0.01305   -0.00891
O4    3    0.327487    0.051092   -0.380266    11.00000    0.03918    0.06790 =
         0.04398   -0.01482    0.00799   -0.00998
O3    3    0.233368    0.063693   -0.165438    11.00000    0.04333    0.06662 =
         0.06390   -0.00903    0.02319   -0.01250
O2    3    0.566171    0.126131   -0.217180    11.00000    0.05063    0.12797 =
         0.03743   -0.00889    0.01592   -0.03514
C9    1    0.505813    0.113483    0.039019    11.00000    0.03931    0.05001 =
         0.03720   -0.00134    0.01357   -0.00390
C11   1    0.332641    0.070728   -0.227671    11.00000    0.03649    0.03916 =
         0.04382   -0.00318    0.01057   -0.00251
C4    1    1.028755    0.221357    0.068863    11.00000    0.03347    0.04785 =
         0.03924    0.00108    0.00596   -0.00220
C8    1    0.625355    0.145586    0.145989    11.00000    0.04063    0.04631 =
         0.03308    0.00085    0.01090    0.00099
C2    1    0.847222    0.119908    0.044477    11.00000    0.04457    0.03702 =
         0.04130   -0.00149    0.01207   -0.00126
AFIX  43
H2    2    0.812433    0.068549    0.012061    11.00000   -1.20000
AFIX   0
C1    1    0.764494    0.171425    0.113324    11.00000    0.03549    0.04404 =
         0.03038    0.00083    0.00614   -0.00004
C3    1    0.980813    0.144309    0.023720    11.00000    0.04091    0.04247 =
         0.04415   -0.00161    0.01278    0.00521
AFIX  43
H3    2    1.037349    0.109387   -0.019911    11.00000   -1.20000
AFIX   0
C5    1    0.948728    0.273542    0.137155    11.00000    0.04426    0.04309 =
         0.04905   -0.00885    0.01012   -0.00545
AFIX  43
H5    2    0.982837    0.325315    0.166646    11.00000   -1.20000
AFIX   0
C6    1    0.817025    0.248039    0.161362    11.00000    0.04233    0.04597 =
         0.04331   -0.00905    0.01105    0.00255
AFIX  43
H6    2    0.763328    0.282355    0.210055    11.00000   -1.20000
AFIX   0
C10   1    0.484431    0.106287   -0.136418    11.00000    0.03612    0.05096 =
         0.03867   -0.00434    0.01199   -0.00750
C12   1    0.185445    0.018968   -0.475376    11.00000    0.04459    0.07527 =
         0.06042   -0.01715    0.00315   -0.01593
AFIX  23
H121  2    0.164627   -0.031007   -0.426890    11.00000   -1.20000
H122  2    0.107795    0.056921   -0.474528    11.00000   -1.20000
AFIX   0
C7    1    0.506945    0.144052    0.364158    11.00000    0.05891    0.12047 =
         0.03961   -0.00410    0.02346   -0.00310
AFIX  33
H71   2    0.529693    0.156591    0.479420    11.00000   -1.50000
H73   2    0.480182    0.088410    0.347821    11.00000   -1.50000
H72   2    0.426553    0.176896    0.304857    11.00000   -1.50000
AFIX   0
C13   1    0.192091    0.005031   -0.644578    11.00000    0.06905    0.10763 =
         0.05592   -0.01935   -0.00135   -0.02176
AFIX  33
H131  2    0.099834   -0.016142   -0.708410    11.00000   -1.50000
H132  2    0.268890   -0.032733   -0.644375    11.00000   -1.50000
H133  2    0.211908    0.054824   -0.691947    11.00000   -1.50000
AFIX   0
H9    2    0.420276    0.095993    0.077208    11.00000    0.05608
HKLF 4
REM  P21_c in P2(1)/c
REM R1 =  0.0450 for   2613 Fo > 4sig(Fo)  and  0.0536 for all   3130 data
REM    167 parameters refined using      0 restraints
END
WGHT      0.0689      0.4296
REM Highest difference peak  0.400,  deepest hole -0.237,  1-sigma level  0.051
Q1    1   0.5250  0.1068 -0.0385  11.00000  0.05    0.40
Q2    1   0.6984  0.1567  0.1166  11.00000  0.05    0.32
Q3    1   0.4108  0.0851 -0.1767  11.00000  0.05    0.32
Q4    1   0.1485  0.0473 -0.6034  11.00000  0.05    0.27
Q5    1   1.1026  0.2387  0.0589  11.00000  0.05    0.27
Q6    1   0.8640  0.2620  0.1038  11.00000  0.05    0.26
Q7    1   0.5660  0.1385  0.0774  11.00000  0.05    0.26
Q8    1   1.2161  0.2525  0.1461  11.00000  0.05    0.26
Q9    1   0.9807  0.2498  0.0797  11.00000  0.05    0.26
Q10   1   1.1290  0.2750  0.0227  11.00000  0.05    0.26
Q11   1   0.4159  0.0389 -0.3794  11.00000  0.05    0.26
Q12   1   0.3209  0.0608  0.0107  11.00000  0.05    0.25
Q13   1   0.2444 -0.0167 -0.5196  11.00000  0.05    0.24
Q14   1   0.8037  0.1483  0.0772  11.00000  0.05    0.23
Q15   1   0.3565  0.0486 -0.2844  11.00000  0.05    0.22
Q16   1   0.9163  0.1375  0.0441  11.00000  0.05    0.22
Q17   1   0.2405  0.0433 -0.2638  11.00000  0.05    0.21
Q18   1   0.4194  0.1585  0.2911  11.00000  0.05    0.20
Q19   1   0.6379  0.1461  0.2301  11.00000  0.05    0.20
Q20   1   0.7836  0.1959  0.1175  11.00000  0.05    0.19
Q21   1   1.0170  0.1754  0.0844  11.00000  0.05    0.18
Q22   1   0.4007  0.0750 -0.0657  11.00000  0.05    0.17
Q23   1   0.1523  0.0456 -0.2674  11.00000  0.05    0.17
Q24   1   0.6736  0.1617  0.3420  11.00000  0.05    0.16
Q25   1   0.2987  0.0426 -0.1648  11.00000  0.05    0.16
;
