# Supplementary material for: Crystal structure of ethyl (E)-4-(4-chlorophen­yl)-4-meth­oxy-2-oxobut-3-enoate
Source: Acta Crystallogr Sect E Struct Rep Online. 2014 Aug 16;70(Pt 9):o1025. doi: 10.1107/S1600536814017280 (PMC4186072; doi:10.1107/S1600536814017280)
Supplement: Supplementary file 2 [file e-70-o1025-Isup2.hkl]

#
# h,k,l, Fc-squared, Fo-squared, sigma(Fo-squared) and status flag
#
data_I
_shelx_title ' P21_c in P2(1)/c'
_shelx_refln_list_code          4
_shelx_F_calc_maximum      136.12
_exptl_crystal_F_000       560.00
_reflns_d_resolution_high  0.7488
 
loop_
 _symmetry_equiv_pos_as_xyz
 'x, y, z'
 '-x, y+1/2, -z+1/2'
 '-x, -y, -z'
 'x, -y-1/2, z-1/2'
 
_cell_length_a     9.4557
_cell_length_b    16.6411
_cell_length_c     8.4319
_cell_angle_alpha  90.000
_cell_angle_beta  105.644
_cell_angle_gamma  90.000
 
_shelx_F_squared_multiplier     1.000
 
loop_
 _refln_index_h
 _refln_index_k
 _refln_index_l
 _refln_F_squared_calc
 _refln_F_squared_meas
 _refln_F_squared_sigma
 _refln_observed_status
   1   0   0      470.68      481.62      8.37 o
   2   0   0     1114.28     1143.88     10.18 o
   3   0   0     4115.68     4153.22     28.86 o
   4   0   0     1673.75     1701.02     14.35 o
   5   0   0     3689.70     3887.69     33.12 o
   6   0   0     2669.38     2712.12     27.43 o
   7   0   0     1628.71     1554.82     15.83 o
   8   0   0      133.58      117.84      2.88 o
   9   0   0        0.55        1.19      0.64 o
  10   0   0       48.03       53.82      1.53 o
  11   0   0        1.74        1.34      1.10 o
  12   0   0        1.83        1.34      1.25 o
   1   1   0       48.30       41.96      0.25 o
   2   1   0     1407.65     1485.89      8.12 o
   3   1   0     3114.58     3028.26     16.20 o
   4   1   0      143.46      130.62      0.80 o
   5   1   0       12.52       17.41      0.51 o
   6   1   0       51.68       48.10      0.57 o
   7   1   0      352.99      333.20      2.77 o
   8   1   0      103.32       96.92      1.67 o
   9   1   0      284.89      294.09      3.85 o
  10   1   0       10.76       11.13      0.56 o
  11   1   0       65.65       64.63      1.48 o
  12   1   0       19.78       14.19      1.10 o
   0   2   0     2026.77     2302.49     13.40 o
   1   2   0     3338.59     3750.78     16.23 o
   2   2   0      999.92     1058.88      4.72 o
   3   2   0      193.96      209.48      1.06 o
   4   2   0      228.04      272.79      1.44 o
   5   2   0     1880.52     1969.01     11.48 o
   6   2   0        5.13        8.05      0.28 o
   7   2   0       89.25       93.40      1.05 o
   8   2   0       75.22       69.21      1.31 o
   9   2   0       71.43       63.20      1.06 o
  10   2   0       38.97       41.93      1.03 o
  11   2   0       41.79       44.28      1.34 o
  12   2   0       67.45       82.81      2.22 o
   1   3   0      117.12      154.02      0.73 o
   2   3   0      885.41      902.65      3.82 o
   3   3   0      344.19      324.73      1.62 o
   4   3   0     2534.63     2584.86     14.20 o
   5   3   0        2.34        0.89      0.17 o
   6   3   0      195.82      186.80      1.49 o
   7   3   0       24.50       23.99      0.91 o
   8   3   0      115.09      112.28      1.55 o
   9   3   0       49.40       47.10      1.02 o
  10   3   0       10.52       12.49      0.65 o
  11   3   0       99.10       99.55      1.91 o
  12   3   0       76.39       86.49      2.46 o
   0   4   0      124.70      135.26      0.87 o
   1   4   0    16403.44    17930.54     99.69 o
   2   4   0    11922.37    12571.48     55.96 o
   3   4   0      708.42      690.90      3.20 o
   4   4   0        3.72        5.04      0.19 o
   5   4   0     1926.70     1922.97     11.58 o
   6   4   0       47.90       44.20      0.58 o
   7   4   0      143.99      133.56      1.37 o
   8   4   0     1384.34     1362.74     10.63 o
   9   4   0        1.14        0.59      0.42 o
  10   4   0       86.00       84.14      1.62 o
  11   4   0       64.20       66.89      1.82 o
   1   5   0    18527.33    21441.58    117.47 o
   2   5   0      918.27     1048.83      4.95 o
   3   5   0      101.06       82.70      0.56 o
   4   5   0      549.35      550.59      3.33 o
   5   5   0      102.65      111.62      0.88 o
   6   5   0      925.48      886.18      6.16 o
   7   5   0      247.71      248.74      2.12 o
   8   5   0      174.20      195.85      2.22 o
   9   5   0        1.93        0.90      0.45 o
  10   5   0       38.89       40.46      1.23 o
  11   5   0       15.42       15.23      0.99 o
   0   6   0     1887.16     2290.65     14.29 o
   1   6   0      492.21      587.25      2.86 o
   2   6   0      766.66      767.99      3.75 o
   3   6   0     1056.16     1180.71      6.82 o
   4   6   0      270.28      233.07      1.70 o
   5   6   0       28.56       28.38      0.47 o
   6   6   0      222.74      219.80      2.09 o
   7   6   0       89.84       82.23      0.95 o
   8   6   0      474.94      478.79      4.53 o
   9   6   0        0.28        0.82      0.51 o
  10   6   0       59.99       64.19      1.68 o
  11   6   0       10.05       11.55      1.37 o
   1   7   0       38.03       33.35      0.34 o
   2   7   0       16.30       15.34      0.27 o
   3   7   0      279.19      338.09      2.41 o
   4   7   0      205.03      205.58      1.49 o
   5   7   0       82.38       84.02      0.83 o
   6   7   0      370.92      381.52      3.13 o
   7   7   0        4.61        4.36      0.31 o
   8   7   0      121.33      132.50      1.68 o
   9   7   0        2.63        3.75      0.48 o
  10   7   0        6.01        5.54      0.88 o
  11   7   0      102.08      108.61      3.26 o
   0   8   0     3435.60     3954.78     34.10 o
   1   8   0      157.19      204.93      1.43 o
   2   8   0      478.55      573.47      3.49 o
   3   8   0     3873.68     4074.80     24.51 o
   4   8   0       32.53       30.45      0.70 o
   5   8   0      858.21      829.26      5.93 o
   6   8   0      438.61      408.03      3.60 o
   7   8   0       17.84       16.66      0.60 o
   8   8   0      168.66      160.40      3.46 o
   9   8   0      171.11      173.17      4.03 o
  10   8   0      137.05      142.01      4.42 o
  11   8   0       62.07       78.97      5.24 o
   1   9   0        0.19        0.31      0.18 o
   2   9   0      673.28      667.62      4.82 o
   3   9   0      666.82      776.38      5.06 o
   4   9   0      302.36      309.10      2.59 o
   5   9   0       10.74        8.16      0.30 o
   6   9   0       57.86       60.12      0.87 o
   7   9   0       11.37        7.28      0.43 o
   8   9   0       18.60       17.79      0.77 o
   9   9   0      173.89      186.99      3.94 o
  10   9   0        9.31       11.16      1.58 o
  11   9   0        8.49       10.13      1.65 o
   0  10   0     2961.58     3472.30     33.97 o
   1  10   0       25.78       29.82      0.51 o
   2  10   0      961.85     1069.92      7.81 o
   3  10   0       86.49       95.51      0.98 o
   4  10   0       14.48       15.62      0.44 o
   5  10   0      522.91      524.46      4.19 o
   6  10   0       98.39       98.87      1.19 o
   7  10   0      104.29      108.56      1.58 o
   8  10   0       43.49       42.99      1.19 o
   9  10   0       35.31       49.35      2.76 o
  10  10   0        2.46        3.57      1.42 o
   1  11   0      321.66      324.41      2.42 o
   2  11   0       76.33       77.19      0.98 o
   3  11   0      194.44      197.47      1.81 o
   4  11   0       56.04       58.24      0.79 o
   5  11   0        2.43        2.71      0.31 o
   6  11   0        1.25       -0.29      0.29 o
   7  11   0       14.54       13.55      0.79 o
   8  11   0       26.91       23.96      1.77 o
   9  11   0       88.91       99.39      4.35 o
  10  11   0       35.76       43.15      3.00 o
   0  12   0      230.73      247.89      3.00 o
   1  12   0       38.04       43.37      0.66 o
   2  12   0      840.49      882.44      7.47 o
   3  12   0      161.72      160.27      1.86 o
   4  12   0        9.39       10.16      0.43 o
   5  12   0      441.79      448.40      3.54 o
   6  12   0        1.53        0.42      0.36 o
   7  12   0      173.66      178.32      3.51 o
   8  12   0       41.80       39.38      2.52 o
   9  12   0       10.28        9.48      1.49 o
  10  12   0       49.49       57.41      3.23 o
   1  13   0        0.22       -0.36      0.36 o
   2  13   0      115.03      124.37      1.70 o
   3  13   0       37.82       43.65      1.01 o
   4  13   0      242.50      243.03      2.44 o
   5  13   0        2.66        0.78      0.32 o
   6  13   0       20.88       21.47      0.73 o
   7  13   0       53.20       52.44      1.83 o
   8  13   0        1.75        0.00      1.12 o
   9  13   0       30.68       32.32      2.47 o
   0  14   0       20.58       16.10      1.08 o
   1  14   0       12.19       11.23      0.69 o
   2  14   0      111.53      114.71      1.74 o
   3  14   0      779.21      794.50      7.62 o
   4  14   0        8.53       10.41      0.55 o
   5  14   0        6.66        6.29      0.43 o
   6  14   0       14.09       11.16      0.56 o
   7  14   0       15.54       13.74      0.99 o
   8  14   0       12.74       10.04      1.58 o
   9  14   0       13.74       11.84      1.71 o
   1  15   0       31.59       33.51      1.32 o
   2  15   0       47.90       51.45      2.02 o
   3  15   0        0.14        2.83      0.80 o
   4  15   0        9.48        8.36      0.52 o
   5  15   0        3.43        4.31      0.48 o
   6  15   0       39.14       37.75      1.31 o
   7  15   0        0.06       -0.57      0.68 o
   8  15   0       34.51       44.33      2.00 o
   0  16   0      129.19      134.42      3.32 o
   1  16   0        0.13       -0.55      0.55 o
   2  16   0      315.69      324.87      4.62 o
   3  16   0      225.33      226.54      3.06 o
   4  16   0        0.06       -0.52      0.52 o
   5  16   0       22.28       26.08      0.93 o
   6  16   0       13.16       12.28      0.94 o
   7  16   0        5.19        3.61      0.82 o
   8  16   0       39.31       37.30      2.76 o
   1  17   0       71.08       65.04      1.66 o
   2  17   0        2.87        3.59      0.61 o
   3  17   0       31.84       37.77      1.53 o
   4  17   0        9.20        8.89      0.64 o
   5  17   0        0.32        0.41      0.74 o
   6  17   0       31.67       31.11      1.93 o
   7  17   0        0.35       -0.73      0.73 o
   0  18   0       11.91       11.60      1.15 o
   1  18   0        5.55        5.22      0.69 o
   2  18   0       33.31       27.28      1.48 o
   3  18   0        8.27        6.96      0.73 o
   4  18   0       19.00       13.35      1.26 o
   5  18   0       60.03       67.79      2.02 o
   6  18   0        4.62        3.78      0.82 o
   7  18   0        0.23       -0.21      0.81 o
   1  19   0        1.52        0.84      0.67 o
   2  19   0       29.70       26.08      1.29 o
   3  19   0        4.61        6.70      1.42 o
   4  19   0       14.60       12.68      1.82 o
   5  19   0        1.08        2.61      0.96 o
   6  19   0        0.70        0.26      0.78 o
   0  20   0        0.75        0.74      0.95 o
   1  20   0        9.59        9.36      0.81 o
   2  20   0        1.88        3.29      0.88 o
   3  20   0        5.30        5.54      1.56 o
   4  20   0        0.03       -0.21      1.14 o
   5  20   0        7.26        5.87      1.05 o
   1  21   0       13.00       12.05      1.74 o
   2  21   0        3.53        1.30      1.33 o
   3  21   0        4.78        5.68      1.49 o
   0  22   0       20.19       14.05      2.68 o
   1  22   0        6.88        5.86      1.67 o
 -12   1   1       27.59       38.77      1.57 o
 -11   1   1       14.72       12.69      0.60 o
 -10   1   1       12.65       10.74      0.53 o
  -9   1   1      132.96      134.14      1.87 o
  -8   1   1      941.31      924.92      9.15 o
  -7   1   1        2.56        3.14      0.28 o
  -6   1   1      338.40      332.45      2.63 o
  -5   1   1      476.95      489.84      3.10 o
  -4   1   1        1.93       -0.02      0.08 o
  -3   1   1      207.93      212.61      1.40 o
  -2   1   1     6170.98     6078.09     30.67 o
  -1   1   1     3852.03     3922.80     21.87 o
   0   1   1      260.84      303.39      1.51 o
   1   1   1     2629.98     2683.77     12.28 o
   2   1   1        0.22       -0.08      0.08 o
   3   1   1      510.86      473.71      2.27 o
   4   1   1     2124.90     2065.56     11.03 o
   5   1   1      254.01      246.28      1.48 o
   6   1   1        0.00        0.16      0.17 o
   7   1   1       11.03        8.34      0.35 o
   8   1   1        8.94        6.16      0.44 o
   9   1   1       50.63       53.71      0.96 o
  10   1   1        0.68       -0.46      0.46 o
  11   1   1       21.37       21.42      1.13 o
 -12   2   1        8.84        9.48      0.94 o
 -11   2   1        5.97        5.95      0.60 o
 -10   2   1       13.25       13.50      0.64 o
  -9   2   1      125.93      131.11      1.92 o
  -8   2   1      555.49      557.76      6.49 o
  -7   2   1       18.27       18.04      0.71 o
  -6   2   1       47.65       45.43      0.58 o
  -5   2   1       32.92       33.63      0.42 o
  -4   2   1      665.58      733.61      3.60 o
  -3   2   1        7.72       11.48      0.16 o
  -2   2   1      348.22      387.14      1.82 o
  -1   2   1     1580.20     1620.31      8.00 o
   0   2   1       28.74       19.23      0.20 o
   1   2   1     1148.07     1138.49      4.85 o
   2   2   1       43.70       64.94      0.51 o
   3   2   1        1.84        0.23      0.07 o
   4   2   1       75.64       56.16      0.49 o
   5   2   1      471.64      506.34      3.09 o
   6   2   1       32.27       35.85      0.50 o
   7   2   1      145.96      147.87      1.44 o
   8   2   1       90.34       86.56      1.16 o
   9   2   1      100.47      108.16      1.41 o
  10   2   1        0.15       -0.49      0.49 o
  11   2   1       25.85       35.74      1.78 o
 -12   3   1        4.69        4.57      0.85 o
 -11   3   1       37.56       35.14      1.28 o
 -10   3   1       95.07      111.08      1.77 o
  -9   3   1       20.93       22.36      1.09 o
  -8   3   1       16.18       24.12      1.05 o
  -7   3   1      129.92      121.59      1.30 o
  -6   3   1        2.57        2.42      0.19 o
  -5   3   1     1259.16     1338.09      8.87 o
  -4   3   1      283.00      340.96      1.97 o
  -3   3   1        8.51        8.46      0.18 o
  -2   3   1       42.24       35.31      0.28 o
  -1   3   1        9.08        7.84      0.13 o
   0   3   1     7838.63     8660.91     38.51 o
   1   3   1     2510.47     2467.98     10.64 o
   2   3   1      187.07      173.14      0.84 o
   3   3   1       68.75       69.85      0.44 o
   4   3   1        3.47        8.75      0.20 o
   5   3   1        5.31        1.39      0.14 o
   6   3   1      699.45      687.64      4.66 o
   7   3   1       51.67       52.98      0.73 o
   8   3   1        1.86        1.68      0.36 o
   9   3   1       57.50       56.57      1.09 o
  10   3   1       38.50       39.30      1.44 o
  11   3   1        8.53        9.97      0.93 o
 -12   4   1        5.06        4.66      1.09 o
 -11   4   1       24.82       29.75      1.50 o
 -10   4   1        4.63        2.92      0.50 o
  -9   4   1      109.21      115.75      2.01 o
  -8   4   1       31.53       31.52      1.31 o
  -7   4   1      806.62      786.70      6.17 o
  -6   4   1       82.96       77.55      0.76 o
  -5   4   1      257.75      291.51      2.02 o
  -4   4   1      390.06      379.82      2.25 o
  -3   4   1       60.87       44.53      0.33 o
  -2   4   1     1076.25     1162.33      5.49 o
  -1   4   1     1738.90     1910.42      8.21 o
   0   4   1     8131.48     9379.34     42.55 o
   1   4   1     1526.82     1846.60      7.98 o
   2   4   1     1381.93     1326.58      5.73 o
   3   4   1     2084.41     2205.87     10.70 o
   4   4   1      214.03      184.76      1.21 o
   5   4   1       95.33       89.49      0.80 o
   6   4   1       18.35       13.79      0.40 o
   7   4   1        3.46        1.37      0.23 o
   8   4   1      105.31       97.60      1.29 o
   9   4   1       22.38       20.01      0.77 o
  10   4   1        1.80        1.69      0.61 o
  11   4   1       13.91       12.27      1.14 o
 -12   5   1       27.76       28.60      1.93 o
 -11   5   1        3.07        0.76      1.01 o
 -10   5   1       11.36        6.31      0.67 o
  -9   5   1      177.44      182.73      2.98 o
  -8   5   1        1.00        1.72      0.66 o
  -7   5   1      291.17      261.33      3.53 o
  -6   5   1      165.43      142.83      1.29 o
  -5   5   1        1.22        0.21      0.14 o
  -4   5   1      157.52      192.38      1.32 o
  -3   5   1     1161.78     1243.16      5.96 o
  -2   5   1      242.74      210.84      1.20 o
  -1   5   1      722.14      818.95      3.58 o
   0   5   1     4684.36     5291.86     22.43 o
   1   5   1       73.49       45.47      0.31 o
   2   5   1      409.70      448.50      2.15 o
   3   5   1     1880.94     1851.91     10.22 o
   4   5   1       90.54       87.88      0.70 o
   5   5   1       18.42       13.67      0.33 o
   6   5   1      330.28      310.02      2.83 o
   7   5   1       13.91       16.66      0.50 o
   8   5   1       38.85       33.63      1.01 o
   9   5   1       19.33       21.13      0.87 o
  10   5   1        6.12        4.24      0.72 o
  11   5   1        9.81        8.17      1.07 o
 -11   6   1        0.57       -0.98      0.98 o
 -10   6   1        9.38        7.09      0.74 o
  -9   6   1       86.26       76.36      1.66 o
  -8   6   1      214.88      214.48      3.29 o
  -7   6   1      315.49      283.30      3.17 o
  -6   6   1      311.44      310.65      2.32 o
  -5   6   1       72.64       73.44      0.69 o
  -4   6   1        0.86        0.44      0.15 o
  -3   6   1     1330.60     1428.07      8.08 o
  -2   6   1      132.09      159.81      0.90 o
  -1   6   1        7.61       16.50      0.22 o
   0   6   1     1188.02     1395.90      6.04 o
   1   6   1       10.63        3.59      0.11 o
   2   6   1     1295.58     1393.85      7.14 o
   3   6   1       61.57       67.98      0.57 o
   4   6   1      122.38      156.97      1.33 o
   5   6   1      415.95      425.58      3.67 o
   6   6   1        4.74        2.77      0.20 o
   7   6   1       58.00       55.88      1.11 o
   8   6   1       27.64       26.99      0.88 o
   9   6   1       91.54       78.12      1.47 o
  10   6   1       44.88       45.18      1.56 o
  11   6   1       10.30       11.09      1.10 o
 -11   7   1       11.86       14.00      1.42 o
 -10   7   1       29.71       26.83      3.23 o
  -9   7   1       97.91      103.16      2.00 o
  -8   7   1       91.18       82.28      1.41 o
  -7   7   1      148.42      139.08      1.99 o
  -6   7   1       46.28       40.62      0.64 o
  -5   7   1        0.23        1.70      0.18 o
  -4   7   1      398.63      419.92      2.92 o
  -3   7   1       55.42       83.69      0.84 o
  -2   7   1       78.12       81.59      0.69 o
  -1   7   1      477.70      531.33      2.65 o
   0   7   1       61.09       87.91      0.56 o
   1   7   1       87.35       75.19      0.52 o
   2   7   1      103.43      137.29      0.97 o
   3   7   1      990.01      917.20      5.32 o
   4   7   1        0.30        0.83      0.19 o
   5   7   1       26.04       30.28      0.58 o
   6   7   1      217.67      215.67      2.06 o
   7   7   1        0.05       -0.26      0.29 o
   8   7   1       41.57       41.44      1.00 o
   9   7   1       21.68       26.25      1.30 o
  10   7   1       55.03       61.35      1.73 o
  11   7   1       20.61       20.06      1.97 o
 -11   8   1        2.27        3.03      1.56 o
 -10   8   1       34.58       45.06      4.02 o
  -9   8   1        0.89        1.24      0.75 o
  -8   8   1       60.38       59.97      1.22 o
  -7   8   1       28.98       25.90      0.84 o
  -6   8   1      157.36      159.96      1.75 o
  -5   8   1      303.63      321.26      2.33 o
  -4   8   1       48.79       50.59      0.65 o
  -3   8   1       91.04      110.49      0.91 o
  -2   8   1       10.71       12.42      0.31 o
  -1   8   1        0.50        1.10      0.21 o
   0   8   1     1103.39     1306.09      7.51 o
   1   8   1      744.62      918.32      5.29 o
   2   8   1        0.05       -0.23      0.28 o
   3   8   1        5.14        4.82      0.42 o
   4   8   1      253.70      256.61      2.18 o
   5   8   1       42.84       39.38      0.66 o
   6   8   1      105.30      118.88      1.42 o
   7   8   1      247.52      239.05      2.73 o
   8   8   1       13.45       12.39      0.59 o
   9   8   1       88.98       72.29      2.79 o
  10   8   1       22.44       21.50      1.50 o
 -11   9   1       65.47       62.03      3.31 o
 -10   9   1       67.74       85.88      4.91 o
  -9   9   1        0.04       -0.03      0.75 o
  -8   9   1        5.76        2.62      0.40 o
  -7   9   1        0.73        0.51      0.35 o
  -6   9   1      841.33      833.24      7.84 o
  -5   9   1      209.15      189.90      1.79 o
  -4   9   1       47.47       55.56      0.68 o
  -3   9   1       14.79        8.48      0.32 o
  -2   9   1       92.55      102.76      0.94 o
  -1   9   1      361.34      438.12      3.34 o
   0   9   1      119.76      116.05      0.98 o
   1   9   1     3216.73     3556.58     21.95 o
   2   9   1     1778.51     1977.34     12.15 o
   3   9   1        9.21        4.22      0.26 o
   4   9   1      139.27      141.47      1.22 o
   5   9   1      368.86      352.84      3.23 o
   6   9   1        0.80        0.31      0.34 o
   7   9   1       17.33       11.01      0.58 o
   8   9   1       59.10       54.21      1.38 o
   9   9   1       13.08       10.43      0.79 o
  10   9   1       32.83       26.62      2.68 o
 -10  10   1       11.89        8.70      2.23 o
  -9  10   1        1.79        0.00      1.56 o
  -8  10   1       16.08       15.84      1.26 o
  -7  10   1        6.93        4.26      0.38 o
  -6  10   1       75.91       68.98      1.22 o
  -5  10   1      396.23      390.81      3.35 o
  -4  10   1      248.45      257.63      2.15 o
  -3  10   1        3.84        5.57      0.30 o
  -2  10   1       22.55       21.85      0.50 o
  -1  10   1      287.57      310.19      2.42 o
   0  10   1        0.86        0.81      0.22 o
   1  10   1       42.19       47.51      0.89 o
   2  10   1      220.13      209.39      1.51 o
   3  10   1       14.69       14.68      0.42 o
   4  10   1      281.69      265.76      2.22 o
   5  10   1      168.78      178.88      1.91 o
   6  10   1      107.46      103.23      1.56 o
   7  10   1       22.20       18.27      0.79 o
   8  10   1        0.68        1.59      0.54 o
   9  10   1       32.66       33.57      2.68 o
  10  10   1       40.47       40.08      3.00 o
 -10  11   1        5.85       10.71      2.45 o
  -9  11   1        8.65        7.36      2.01 o
  -8  11   1       34.00       30.50      1.97 o
  -7  11   1       49.34       37.92      1.00 o
  -6  11   1        3.63        1.54      0.32 o
  -5  11   1      487.95      477.29      4.21 o
  -4  11   1        6.58        4.47      0.29 o
  -3  11   1      114.68      133.72      1.46 o
  -2  11   1      162.51      159.81      1.66 o
  -1  11   1       15.39       16.42      0.48 o
   0  11   1        1.22        0.35      0.22 o
   1  11   1      228.46      258.77      2.10 o
   2  11   1        2.84        2.65      0.22 o
   3  11   1        5.67        4.47      0.52 o
   4  11   1        2.02        0.72      0.30 o
   5  11   1        6.77        5.71      0.43 o
   6  11   1        0.06       -0.10      0.39 o
   7  11   1       14.99       12.93      0.78 o
   8  11   1       10.09        6.62      0.63 o
   9  11   1        0.03        1.23      1.26 o
  10  11   1        1.52        2.68      1.42 o
 -10  12   1        2.67        4.02      2.01 o
  -9  12   1       44.17       47.51      4.02 o
  -8  12   1       40.73       41.83      2.21 o
  -7  12   1        4.72        2.83      0.72 o
  -6  12   1        0.08       -0.30      0.30 o
  -5  12   1       14.67       16.28      0.61 o
  -4  12   1        9.23        8.55      0.41 o
  -3  12   1        1.72        0.72      0.39 o
  -2  12   1       31.83       41.24      0.77 o
  -1  12   1       83.29       84.50      1.04 o
   0  12   1       30.40       26.79      0.57 o
   1  12   1       20.14       22.67      0.59 o
   2  12   1      356.15      348.42      2.85 o
   3  12   1       16.41       11.20      0.46 o
   4  12   1       13.11       10.38      0.49 o
   5  12   1       70.65       69.82      1.20 o
   6  12   1       17.12       17.48      0.68 o
   7  12   1        2.62        1.01      0.47 o
   8  12   1       32.00       24.58      1.96 o
   9  12   1        5.52        7.08      1.49 o
  -9  13   1       77.15       71.38      4.68 o
  -7  13   1       44.32       44.06      2.23 o
  -6  13   1       71.18       70.46      1.59 o
  -5  13   1      135.50      137.84      1.88 o
  -4  13   1        5.53        4.64      0.45 o
  -3  13   1      402.53      418.01      5.79 o
  -2  13   1       82.00       91.17      1.41 o
  -1  13   1        6.27        7.72      0.54 o
   0  13   1       70.51       72.37      1.05 o
   1  13   1      130.66      119.24      1.43 o
   2  13   1      149.51      170.64      1.75 o
   3  13   1      301.59      319.51      2.93 o
   4  13   1        1.27       -0.19      0.40 o
   5  13   1        1.83        0.76      0.41 o
   6  13   1        2.44        2.89      0.44 o
   7  13   1        1.54        1.85      0.55 o
   8  13   1        0.13       -0.29      0.98 o
   9  13   1       23.07       21.58      2.90 o
  -9  14   1        0.67        5.13      2.01 o
  -7  14   1        6.07        4.24      1.26 o
  -6  14   1        1.13        0.86      0.69 o
  -5  14   1       10.77        9.17      0.52 o
  -4  14   1       98.38      103.37      1.39 o
  -3  14   1       11.76       10.70      0.65 o
  -2  14   1        7.51        8.80      0.49 o
  -1  14   1       36.24       29.47      0.84 o
   0  14   1       88.85       84.23      1.20 o
   1  14   1       73.02       79.46      1.42 o
   2  14   1       73.16       68.96      1.17 o
   3  14   1      141.68      168.84      2.23 o
   4  14   1       63.07       66.52      1.11 o
   5  14   1        4.98        2.87      0.43 o
   6  14   1       10.63        9.17      0.54 o
   7  14   1        0.25       -0.66      0.82 o
   8  14   1       10.73        8.93      1.24 o
   9  14   1       39.42       32.81      2.57 o
  -9  15   1        6.16        4.24      2.01 o
  -7  15   1        0.32        0.76      1.18 o
  -6  15   1        0.12        0.02      0.71 o
  -5  15   1       28.20       31.81      1.36 o
  -4  15   1      162.52      170.26      3.34 o
  -3  15   1        0.56        1.18      0.60 o
  -2  15   1        1.61        2.67      0.46 o
  -1  15   1       12.18       14.06      0.62 o
   0  15   1       17.72       20.13      0.68 o
   1  15   1       67.89       69.32      1.12 o
   2  15   1        6.03        6.19      0.61 o
   3  15   1        1.56        3.69      0.57 o
   4  15   1        1.22        0.69      0.43 o
   5  15   1       17.77       16.79      0.65 o
   6  15   1       18.31       17.82      0.74 o
   7  15   1        8.69        7.85      0.86 o
   8  15   1        5.96        7.04      1.11 o
  -8  16   1        6.45        4.24      2.01 o
  -7  16   1        0.00        0.67      1.26 o
  -6  16   1       19.37       19.56      1.26 o
  -5  16   1       10.96        9.56      0.80 o
  -4  16   1        7.67        9.08      0.58 o
  -3  16   1       43.90       47.67      1.37 o
  -2  16   1       19.73       16.32      0.85 o
  -1  16   1       27.81       30.81      1.42 o
   0  16   1        2.46        1.43      0.55 o
   1  16   1       10.01       12.47      0.73 o
   2  16   1       49.13       40.72      1.23 o
   3  16   1       11.48       12.61      0.69 o
   4  16   1       19.01       17.51      0.85 o
   5  16   1       22.40       20.81      0.89 o
   6  16   1        2.31        2.16      0.77 o
   7  16   1        0.51       -0.42      0.72 o
   8  16   1        2.56        1.72      0.92 o
  -7  17   1        2.31       -0.33      1.34 o
  -6  17   1        1.07        0.28      0.93 o
  -5  17   1       23.39       22.20      1.33 o
  -4  17   1       16.25       12.94      0.99 o
  -3  17   1        9.69        6.24      0.62 o
  -2  17   1       14.89       11.29      0.75 o
  -1  17   1       53.68       50.28      1.50 o
   0  17   1        1.00       -0.46      0.55 o
   1  17   1        0.06       -0.52      0.52 o
   2  17   1        0.09       -0.22      0.53 o
   3  17   1      167.81      155.86      3.48 o
   4  17   1        0.16        0.71      0.57 o
   5  17   1       10.34        8.77      0.75 o
   6  17   1       11.93       11.53      1.00 o
   7  17   1        0.06       -0.24      0.76 o
  -7  18   1       10.13        8.43      1.26 o
  -6  18   1        1.52        0.11      1.10 o
  -5  18   1       15.20       20.61      1.20 o
  -4  18   1       13.82       11.50      1.66 o
  -3  18   1       39.10       36.87      1.77 o
  -2  18   1       32.63       40.17      1.50 o
  -1  18   1       22.59       21.45      1.07 o
   0  18   1       19.07       16.83      0.99 o
   1  18   1        6.99        6.88      0.68 o
   2  18   1       22.59       16.73      0.82 o
   3  18   1       10.14        7.71      0.65 o
   4  18   1       52.38       60.17      1.70 o
   5  18   1        1.49        0.04      0.77 o
   6  18   1        0.13       -0.18      0.78 o
  -6  19   1        7.13        4.68      0.97 o
  -5  19   1        0.92        2.28      0.98 o
  -4  19   1        2.86        1.42      1.20 o
  -3  19   1       26.19       34.27      2.68 o
  -2  19   1       15.38       10.98      1.27 o
  -1  19   1        0.04        0.17      0.61 o
   0  19   1        9.56        9.47      0.81 o
   1  19   1        0.00       -0.56      0.56 o
   2  19   1        0.39       -0.62      0.62 o
   3  19   1        6.06       10.39      0.86 o
   4  19   1        7.08        9.87      1.13 o
   5  19   1        3.26        3.54      0.90 o
  -5  20   1        0.15       -0.92      0.92 o
  -4  20   1        0.68        0.89      1.42 o
  -3  20   1        2.52        3.12      1.42 o
  -2  20   1        2.07        0.91      1.67 o
  -1  20   1        1.03        0.19      0.84 o
   0  20   1        2.71        0.69      0.84 o
   1  20   1        4.88        3.48      0.68 o
   2  20   1        0.24       -0.76      0.76 o
   3  20   1        0.33        1.64      1.72 o
   4  20   1        0.04        0.54      0.91 o
  -4  21   1        0.01        1.12      2.01 o
  -3  21   1        5.60        6.61      1.49 o
  -2  21   1        6.25        8.44      2.34 o
  -1  21   1        2.41        2.34      1.42 o
   0  21   1       12.64       13.27      1.74 o
   1  21   1        2.57        0.33      1.42 o
   2  21   1        4.85        5.59      1.24 o
   3  21   1       27.66       30.79      3.26 o
  -1  22   1        0.13       -0.89      1.42 o
   0  22   1        0.57       -0.22      1.42 o
 -12   0   2       39.57       60.06      4.09 o
 -11   0   2       41.89       41.69      1.73 o
 -10   0   2      384.01      420.21      8.06 o
  -9   0   2      526.75      536.10      7.91 o
  -8   0   2       91.58       99.85      2.32 o
  -7   0   2      154.35      149.94      2.64 o
  -6   0   2      690.15      713.12      7.01 o
  -5   0   2       23.08       30.21      0.78 o
  -4   0   2     2520.32     2775.32     17.75 o
  -3   0   2     1363.23     1329.94     13.27 o
  -2   0   2     2211.64     2380.80     15.03 o
  -1   0   2     2860.90     2672.30     27.80 o
   0   0   2      995.31     1129.45     23.87 o
   1   0   2    12709.27    12555.61    245.91 o
   2   0   2     1296.50     1448.57     10.11 o
   3   0   2     4179.97     4200.18     30.35 o
   4   0   2      163.59      185.89      1.60 o
   5   0   2     1406.06     1352.75     12.69 o
   6   0   2      858.62      870.51     11.79 o
   7   0   2      157.25      148.90      2.47 o
   8   0   2       45.33       37.56      1.46 o
   9   0   2        7.78        7.95      0.93 o
  10   0   2       34.62       35.38      1.53 o
  11   0   2        0.00       -0.42      1.04 o
 -12   1   2      155.87      187.86      4.32 o
 -11   1   2       31.10       34.00      1.11 o
 -10   1   2       61.61       71.50      1.38 o
  -9   1   2      156.29      173.22      2.35 o
  -8   1   2      106.62      109.35      1.78 o
  -7   1   2      367.06      329.15      2.85 o
  -6   1   2      432.58      426.09      3.12 o
  -5   1   2     1309.28     1510.18      9.01 o
  -4   1   2     1843.69     1824.70      9.84 o
  -3   1   2        0.68        0.66      0.12 o
  -2   1   2     1548.25     1521.81      8.11 o
  -1   1   2      636.19      669.80      4.83 o
   0   1   2     4874.04     5005.04     30.53 o
   1   1   2    14839.04    14594.81    133.69 o
   2   1   2      623.98      613.28      2.96 o
   3   1   2       75.60       85.06      1.58 o
   4   1   2      618.53      565.00      3.10 o
   5   1   2      596.12      575.11      3.70 o
   6   1   2      768.34      760.57      6.17 o
   7   1   2       31.82       28.37      0.82 o
   8   1   2      136.84      143.44      1.92 o
   9   1   2      133.17      130.69      1.76 o
  10   1   2       11.88       10.98      0.76 o
  11   1   2       20.65       23.03      1.20 o
 -12   2   2        1.68        3.74      1.46 o
 -11   2   2       55.47       50.12      1.34 o
 -10   2   2       50.66       43.58      1.19 o
  -9   2   2       41.69       42.84      1.09 o
  -8   2   2      214.04      197.61      2.48 o
  -7   2   2      123.19      118.20      1.58 o
  -6   2   2      314.98      305.90      2.50 o
  -5   2   2      922.04      857.22      4.83 o
  -4   2   2       85.38       76.93      0.50 o
  -3   2   2      728.79      760.19      3.45 o
  -2   2   2       56.54       33.99      0.27 o
  -1   2   2     1046.96     1125.52      5.48 o
   0   2   2     1443.86     1468.40      7.52 o
   1   2   2      124.69      168.48      0.93 o
   2   2   2     1222.51     1193.06      5.82 o
   3   2   2       93.92       85.36      0.57 o
   4   2   2     1564.23     1497.87      8.32 o
   5   2   2       95.11       90.15      0.78 o
   6   2   2        8.75        8.35      0.37 o
   7   2   2       37.88       34.13      0.74 o
   8   2   2       20.22       23.81      0.87 o
   9   2   2       32.71       36.74      1.08 o
  10   2   2       19.23       19.93      0.95 o
  11   2   2       34.40       36.41      1.64 o
 -11   3   2       43.19       49.23      1.73 o
 -10   3   2       14.96       14.33      0.72 o
  -9   3   2        5.14        4.05      0.57 o
  -8   3   2        0.24       -0.19      0.54 o
  -7   3   2     1679.61     1639.72     13.45 o
  -6   3   2      852.02      800.30      6.08 o
  -5   3   2     1299.07     1287.10      7.76 o
  -4   3   2     3877.04     4084.77     25.16 o
  -3   3   2       61.51       69.20      0.43 o
  -2   3   2     2249.92     2387.04     11.63 o
  -1   3   2     2159.71     2062.56      9.06 o
   0   3   2     5835.70     6086.89     29.06 o
   1   3   2     7299.21     7539.64     35.09 o
   2   3   2     1604.06     1643.62      7.99 o
   3   3   2     3860.22     3835.35     19.17 o
   4   3   2      197.46      189.81      1.31 o
   5   3   2      231.33      240.26      1.68 o
   6   3   2      334.04      341.63      3.24 o
   7   3   2       42.54       38.50      0.75 o
   8   3   2       92.30       87.73      1.42 o
   9   3   2       24.93       23.90      1.09 o
  10   3   2        6.92        6.89      0.92 o
  11   3   2       22.40       19.80      1.16 o
 -11   4   2      210.99      222.63      7.36 o
 -10   4   2       58.15       56.34      1.44 o
  -9   4   2       87.57       85.81      1.66 o
  -8   4   2      628.56      602.11      6.21 o
  -7   4   2       53.63       61.72      1.22 o
  -6   4   2       16.96       16.58      0.44 o
  -5   4   2      834.26      864.95      5.73 o
  -4   4   2      252.41      277.50      1.63 o
  -3   4   2      538.42      462.48      2.25 o
  -2   4   2      973.12     1024.44      4.95 o
  -1   4   2       33.96       29.88      0.22 o
   0   4   2     1677.28     1578.65      6.95 o
   1   4   2      972.35     1085.37      4.87 o
   2   4   2      758.74      762.02      3.73 o
   3   4   2        8.73        5.78      0.28 o
   4   4   2       27.02       24.70      0.40 o
   5   4   2      935.64      955.23      6.54 o
   6   4   2       30.25       35.40      0.76 o
   7   4   2      141.37      135.08      1.62 o
   8   4   2      122.55      116.58      1.69 o
   9   4   2        0.01       -0.38      0.45 o
  10   4   2       12.54       11.54      1.06 o
  11   4   2        0.25        0.26      0.78 o
 -10   5   2       94.93       99.55      2.40 o
  -9   5   2       61.80       77.24      1.58 o
  -8   5   2      833.90      802.07      8.94 o
  -7   5   2      873.47      862.05      8.93 o
  -6   5   2       66.66       77.12      1.11 o
  -5   5   2        3.61        4.28      0.19 o
  -4   5   2      385.86      377.23      2.57 o
  -3   5   2      230.69      197.20      1.06 o
  -2   5   2     2763.41     2792.72     12.91 o
  -1   5   2      697.49      671.35      3.20 o
   0   5   2     1994.52     2086.36      9.46 o
   1   5   2      150.03      159.49      0.84 o
   2   5   2     4831.33     4999.38     24.73 o
   3   5   2      342.09      298.13      1.81 o
   4   5   2      607.78      602.67      4.31 o
   5   5   2        0.12        0.32      0.24 o
   6   5   2     1103.19     1053.39     10.45 o
   7   5   2      111.02      108.54      1.55 o
   8   5   2      105.72      100.55      1.74 o
   9   5   2       77.32       83.80      1.62 o
  10   5   2        4.36        3.36      0.86 o
  11   5   2       65.38       70.59      2.25 o
 -10   6   2      120.90      126.33      2.74 o
  -9   6   2      126.20      145.76      2.48 o
  -8   6   2       23.03       26.06      0.78 o
  -7   6   2      137.06      124.87      1.35 o
  -6   6   2      229.94      224.93      1.74 o
  -5   6   2      193.53      192.06      1.57 o
  -4   6   2      178.81      186.31      1.29 o
  -3   6   2     1102.91     1242.69      8.51 o
  -2   6   2        1.58        2.82      0.11 o
  -1   6   2       36.46       27.49      0.26 o
   0   6   2      560.73      652.07      3.12 o
   1   6   2      281.07      297.42      1.64 o
   2   6   2       52.52       41.70      0.43 o
   3   6   2       34.12       20.52      0.32 o
   4   6   2        0.08        0.14      0.19 o
   5   6   2      124.99      101.30      1.15 o
   6   6   2        7.59        7.01      0.43 o
   7   6   2       48.17       54.32      1.13 o
   8   6   2        7.19        5.35      0.52 o
   9   6   2        0.24        1.47      0.57 o
  10   6   2        0.04       -0.06      0.80 o
 -10   7   2        0.42        1.12      0.95 o
  -9   7   2       37.37       39.13      1.53 o
  -8   7   2       19.25       17.95      0.70 o
  -7   7   2      135.82      118.57      1.30 o
  -6   7   2       96.13       92.26      1.17 o
  -5   7   2       99.98       84.06      0.96 o
  -4   7   2      301.47      268.14      2.53 o
  -3   7   2       56.26       53.19      0.53 o
  -2   7   2      487.91      532.59      3.28 o
  -1   7   2       14.89       19.12      0.36 o
   0   7   2      217.85      221.95      1.22 o
   1   7   2     1929.42     2253.55     12.78 o
   2   7   2        6.34       10.73      0.25 o
   3   7   2      802.37      854.60      5.20 o
   4   7   2      468.38      470.40      3.17 o
   5   7   2      637.18      640.42      5.60 o
   6   7   2      280.49      280.66      2.93 o
   7   7   2       18.62       16.88      0.66 o
   8   7   2       64.90       71.33      1.30 o
   9   7   2      221.92      220.88      4.58 o
  10   7   2       22.50       22.71      1.51 o
  -9   8   2        8.10        4.86      0.72 o
  -8   8   2       97.08      100.86      2.06 o
  -7   8   2      526.60      535.27      4.96 o
  -6   8   2      727.28      690.00      5.66 o
  -5   8   2     1067.83     1017.84      8.00 o
  -4   8   2       25.90       28.78      0.52 o
  -3   8   2     1275.92     1364.31      9.37 o
  -2   8   2      267.95      267.64      1.88 o
  -1   8   2      383.14      414.57      2.77 o
   0   8   2     1783.66     1931.11     12.32 o
   1   8   2      109.65      114.61      0.84 o
   2   8   2      635.91      577.66      3.64 o
   3   8   2       12.43       12.01      0.31 o
   4   8   2      366.06      377.97      3.02 o
   5   8   2       11.40        8.62      0.36 o
   6   8   2      101.95       99.80      1.57 o
   7   8   2        3.62        2.26      0.39 o
   8   8   2        4.92        4.18      0.49 o
   9   8   2        2.37        3.53      0.60 o
  10   8   2        0.25        1.34      1.26 o
  -9   9   2      107.05      107.53      3.15 o
  -8   9   2       31.05       37.07      1.48 o
  -7   9   2      380.04      367.86      4.27 o
  -6   9   2       17.89       18.14      0.67 o
  -5   9   2      500.35      509.11      4.03 o
  -4   9   2      466.50      436.96      3.70 o
  -3   9   2       22.08       18.49      0.40 o
  -2   9   2      414.12      369.31      2.74 o
  -1   9   2      662.33      649.06      4.48 o
   0   9   2      837.23     1044.30      6.84 o
   1   9   2     1778.65     1818.92     10.80 o
   2   9   2      153.36      157.64      1.22 o
   3   9   2      184.66      174.21      1.56 o
   4   9   2      506.10      524.90      4.06 o
   5   9   2       72.04       72.18      1.09 o
   6   9   2      307.03      300.07      3.35 o
   7   9   2        5.82        5.30      0.46 o
   8   9   2      133.31      140.33      2.29 o
   9   9   2       84.87       80.35      1.97 o
  10   9   2        0.18        3.01      1.42 o
  -9  10   2        1.53        3.79      1.56 o
  -8  10   2      266.65      296.05      4.39 o
  -7  10   2      136.06      133.21      2.14 o
  -6  10   2        4.54        4.19      0.30 o
  -5  10   2       64.31       79.35      1.12 o
  -4  10   2       30.05       23.80      0.64 o
  -3  10   2       57.84       53.91      0.74 o
  -2  10   2       94.32      126.06      1.18 o
  -1  10   2      558.83      593.20      4.64 o
   0  10   2       11.17        9.22      0.32 o
   1  10   2       79.90      105.39      0.89 o
   2  10   2       18.66       14.69      0.41 o
   3  10   2       28.62       22.29      0.53 o
   4  10   2       52.08       57.25      0.88 o
   5  10   2      269.37      263.08      3.77 o
   6  10   2       27.60       22.52      0.84 o
   7  10   2       68.81       69.12      1.37 o
   8  10   2        0.43        0.49      0.54 o
   9  10   2       25.02       26.14      1.31 o
  10  10   2       27.29       39.93      3.00 o
  -8  11   2       23.00       19.93      1.60 o
  -7  11   2       41.72       39.76      1.33 o
  -6  11   2        4.01        2.06      0.32 o
  -5  11   2      307.13      278.67      2.70 o
  -4  11   2      279.31      303.56      2.98 o
  -3  11   2       30.28       23.20      0.53 o
  -2  11   2      298.99      296.12      2.43 o
  -1  11   2       89.61       90.89      1.04 o
   0  11   2       79.97       88.19      1.04 o
   1  11   2      113.32      135.19      1.22 o
   2  11   2       16.18       16.45      0.46 o
   3  11   2       87.29       90.35      1.25 o
   4  11   2      126.38      110.87      1.63 o
   5  11   2        0.09       -0.21      0.39 o
   6  11   2       49.25       49.26      1.14 o
   7  11   2        1.18        0.80      0.47 o
   8  11   2       38.07       37.81      1.46 o
   9  11   2        3.96        2.68      1.26 o
  -8  12   2       46.21       44.94      2.03 o
  -7  12   2       13.22       12.02      0.77 o
  -6  12   2       36.72       42.53      1.16 o
  -5  12   2       66.86       70.39      1.08 o
  -4  12   2        4.66        5.86      0.37 o
  -3  12   2       35.89       33.14      0.76 o
  -2  12   2       28.77       30.14      0.76 o
  -1  12   2       10.99       12.50      0.56 o
   0  12   2        2.81        2.44      0.30 o
   1  12   2       29.20       34.38      0.71 o
   2  12   2      126.80      146.79      1.44 o
   3  12   2      140.35      134.71      1.90 o
   4  12   2       64.36       61.91      1.16 o
   5  12   2      102.70      103.94      1.76 o
   6  12   2       26.22       24.37      0.87 o
   7  12   2        1.04        1.67      0.50 o
   8  12   2       45.48       41.16      1.38 o
   9  12   2       12.68       10.18      1.58 o
  -7  13   2      107.80      108.05      2.65 o
  -6  13   2      255.67      268.00      4.83 o
  -5  13   2      232.81      244.63      3.02 o
  -4  13   2      374.33      369.70      3.44 o
  -3  13   2       69.41       67.64      1.27 o
  -2  13   2      741.30      791.47      8.11 o
  -1  13   2      184.35      174.22      2.16 o
   0  13   2       26.88       30.51      0.93 o
   1  13   2      419.25      434.69      4.12 o
   2  13   2       39.72       36.68      0.87 o
   3  13   2      480.80      492.14      5.78 o
   4  13   2        2.50        1.78      0.45 o
   5  13   2       11.45       11.05      0.61 o
   6  13   2       20.71       22.52      0.87 o
   7  13   2        5.91        5.11      0.62 o
   8  13   2        8.52        9.44      1.09 o
   9  13   2        0.87        2.45      2.01 o
  -7  14   2      111.90      120.19      2.39 o
  -6  14   2      148.12      168.39      3.04 o
  -5  14   2        8.75        5.87      0.61 o
  -4  14   2        0.24        0.23      0.43 o
  -3  14   2      129.13      139.06      2.25 o
  -2  14   2      245.06      249.76      3.94 o
  -1  14   2        0.96        0.59      0.36 o
   0  14   2      168.51      172.12      2.21 o
   1  14   2      139.85      158.70      2.38 o
   2  14   2       84.96       84.58      1.40 o
   3  14   2      105.02      104.66      1.64 o
   4  14   2        6.36        4.06      0.50 o
   5  14   2       13.69       14.23      0.67 o
   6  14   2        8.62        9.60      0.59 o
   7  14   2       26.36       29.13      1.40 o
   8  14   2        2.31        2.02      0.96 o
  -7  15   2       32.56       24.41      2.70 o
  -6  15   2        3.69        2.19      0.72 o
  -5  15   2        0.30        0.10      0.60 o
  -4  15   2        6.53        5.24      0.65 o
  -3  15   2       27.75       21.20      1.16 o
  -2  15   2      184.82      181.96      2.96 o
  -1  15   2       28.67       31.32      1.31 o
   0  15   2       37.18       38.10      1.27 o
   1  15   2        4.86        4.61      0.58 o
   2  15   2       89.95       91.68      1.67 o
   3  15   2      162.25      169.34      2.31 o
   4  15   2       19.87       18.17      0.74 o
   5  15   2        1.70        1.73      0.50 o
   6  15   2       87.82       88.81      2.30 o
   7  15   2        0.42       -0.78      0.78 o
   8  15   2       24.29       23.35      1.52 o
  -7  16   2       12.83       11.73      1.51 o
  -6  16   2        4.45        1.21      0.96 o
  -5  16   2       10.19        9.35      0.73 o
  -4  16   2        0.13       -0.24      0.57 o
  -3  16   2       46.48       43.14      1.38 o
  -2  16   2       45.36       49.16      1.45 o
  -1  16   2        6.73        7.27      0.68 o
   0  16   2        8.87        7.94      0.65 o
   1  16   2        1.92        1.65      0.55 o
   2  16   2        6.50        6.65      0.62 o
   3  16   2       77.35       76.19      1.60 o
   4  16   2       14.37       10.27      0.60 o
   5  16   2        0.01       -0.50      0.50 o
   6  16   2        1.14        0.35      0.63 o
   7  16   2        7.30        4.92      0.93 o
  -7  17   2        2.89        2.11      1.27 o
  -6  17   2        3.30        2.10      1.05 o
  -5  17   2        3.68        5.18      1.21 o
  -4  17   2       62.24       71.19      1.78 o
  -3  17   2       18.61       17.66      1.15 o
  -2  17   2       57.90       59.21      1.71 o
  -1  17   2       22.02       21.74      1.06 o
   0  17   2        0.03       -0.40      0.67 o
   1  17   2        0.29       -0.56      0.56 o
   2  17   2        5.24        3.32      0.61 o
   3  17   2      133.65      145.55      2.18 o
   4  17   2       94.26       97.40      1.74 o
   5  17   2        9.23        9.62      0.79 o
   6  17   2       10.25       11.28      1.00 o
  -7  18   2        4.02        4.76      1.34 o
  -6  18   2        1.99       -0.09      1.02 o
  -5  18   2      109.06      132.36      5.24 o
  -4  18   2        6.36        6.48      1.26 o
  -3  18   2       10.32        8.90      1.49 o
  -2  18   2        1.55        1.49      0.84 o
  -1  18   2       24.97       27.66      1.84 o
   0  18   2        1.77        0.14      0.65 o
   1  18   2        0.14       -0.60      0.60 o
   2  18   2       53.71       54.55      1.40 o
   3  18   2        7.03        7.82      0.73 o
   4  18   2       14.55       21.76      1.06 o
   5  18   2        0.11       -0.40      0.79 o
   6  18   2        0.25       -0.78      0.78 o
  -6  19   2        1.43        1.19      1.16 o
  -5  19   2       64.86       72.97      3.41 o
  -4  19   2        2.05        1.30      1.24 o
  -3  19   2        7.49        6.69      1.49 o
  -2  19   2       32.73       31.68      3.12 o
  -1  19   2       95.61       98.60      5.13 o
   0  19   2        0.55       -0.45      0.64 o
   1  19   2       11.68        8.62      0.74 o
   2  19   2        6.67        7.20      0.68 o
   3  19   2       10.20       10.34      0.91 o
   4  19   2       53.75       61.63      2.04 o
   5  19   2        0.29        0.19      0.88 o
  -5  20   2        4.17        5.90      1.46 o
  -4  20   2        8.02        7.31      1.65 o
  -3  20   2        0.15       -1.34      1.34 o
  -2  20   2        0.24        0.45      1.78 o
  -1  20   2        7.14        7.36      2.01 o
   0  20   2        2.29        0.22      1.78 o
   1  20   2        9.38        8.18      0.92 o
   2  20   2        4.89        2.38      1.16 o
   3  20   2       15.71       16.09      1.26 o
   4  20   2        0.05        3.36      0.90 o
  -3  21   2        0.07        1.34      1.78 o
  -2  21   2       17.47       20.75      2.68 o
  -1  21   2       11.76       13.61      2.45 o
   0  21   2        2.60       -1.23      2.01 o
   1  21   2        2.28        1.00      1.42 o
   2  21   2        2.92        3.35      1.16 o
 -12   1   3        5.37        8.88      1.89 o
 -11   1   3        0.04       -0.52      0.52 o
 -10   1   3        3.73        2.82      0.51 o
  -9   1   3       34.36       28.77      1.01 o
  -8   1   3        0.05       -0.29      0.29 o
  -7   1   3       12.39       11.37      0.40 o
  -6   1   3     1070.96     1135.20      8.75 o
  -5   1   3      318.17      368.45      2.27 o
  -4   1   3       76.29       69.52      0.67 o
  -3   1   3       67.59       51.58      0.34 o
  -2   1   3      378.90      475.86      2.35 o
  -1   1   3      200.51      199.05      1.15 o
   0   1   3       81.22      124.63      1.56 o
   1   1   3      854.31      843.69      5.19 o
   2   1   3      273.71      275.71      1.66 o
   3   1   3      257.01      251.22      1.52 o
   4   1   3      227.04      218.31      1.45 o
   5   1   3       10.98       10.81      0.27 o
   6   1   3       72.96       71.53      0.88 o
   7   1   3       19.50       14.74      0.57 o
   8   1   3        0.00       -0.39      0.39 o
   9   1   3        0.57        0.73      0.48 o
  10   1   3        0.84        0.92      0.53 o
 -12   2   3        0.23       -0.68      2.12 o
 -11   2   3        0.49        0.04      0.62 o
 -10   2   3       26.57       23.24      1.03 o
  -9   2   3      165.68      178.48      2.50 o
  -8   2   3        0.26       -0.29      0.29 o
  -7   2   3      194.55      173.60      1.60 o
  -6   2   3       37.51       44.76      0.55 o
  -5   2   3       28.54       26.36      0.33 o
  -4   2   3      217.89      253.08      1.41 o
  -3   2   3      701.86      731.53      3.58 o
  -2   2   3     1687.13     1676.88      8.07 o
  -1   2   3       73.92       72.85      0.46 o
   0   2   3     2154.95     2252.62     12.55 o
   1   2   3      638.27      518.65      2.74 o
   2   2   3       12.44       18.04      0.28 o
   3   2   3      107.85      130.27      0.86 o
   4   2   3      104.81      104.82      0.83 o
   5   2   3       34.93       35.05      0.47 o
   6   2   3       14.70        9.78      0.40 o
   7   2   3        5.20        2.32      0.40 o
   8   2   3       11.91        7.35      0.49 o
   9   2   3       14.79       14.14      0.62 o
  10   2   3        0.18       -0.51      0.51 o
 -12   3   3        7.25        6.92      1.81 o
 -11   3   3        0.00       -0.62      0.76 o
 -10   3   3        0.00       -0.48      0.48 o
  -9   3   3       53.60       47.63      1.20 o
  -8   3   3      108.64      108.88      1.42 o
  -7   3   3        1.60        2.87      0.28 o
  -6   3   3      397.77      374.09      2.67 o
  -5   3   3      178.91      171.52      1.29 o
  -4   3   3     1217.70     1372.79      7.73 o
  -3   3   3       73.27      101.23      0.64 o
  -2   3   3      488.05      482.74      2.27 o
  -1   3   3       63.83       40.12      0.30 o
   0   3   3      402.63      371.43      1.91 o
   1   3   3      518.51      546.74      2.75 o
   2   3   3      449.62      455.49      2.48 o
   3   3   3        5.33        0.98      0.12 o
   4   3   3      118.33      111.49      0.87 o
   5   3   3       84.21       89.78      0.79 o
   6   3   3        4.92        2.73      0.27 o
   7   3   3        8.98        6.86      0.50 o
   8   3   3        8.88        7.49      0.49 o
   9   3   3        2.80        1.01      0.50 o
  10   3   3        0.38        0.07      0.53 o
 -12   4   3        9.28        5.14      1.87 o
 -11   4   3        3.72        3.67      0.81 o
 -10   4   3        5.30        0.57      0.61 o
  -9   4   3        0.00       -0.41      0.41 o
  -8   4   3      112.58      105.38      1.46 o
  -7   4   3      103.65       96.03      1.06 o
  -6   4   3        0.03       -0.18      0.18 o
  -5   4   3      284.69      280.01      2.17 o
  -4   4   3     1716.49     1970.05     14.04 o
  -3   4   3      597.40      643.79      3.64 o
  -2   4   3      223.87      209.95      1.08 o
  -1   4   3       69.78       59.45      0.38 o
   0   4   3      244.30      252.13      1.30 o
   1   4   3      278.55      245.42      1.32 o
   2   4   3       73.81       68.80      0.55 o
   3   4   3      264.86      222.79      1.43 o
   4   4   3        3.88        7.07      0.23 o
   5   4   3       98.15       94.06      0.87 o
   6   4   3        0.20        0.02      0.24 o
   7   4   3       32.39       37.29      0.88 o
   8   4   3        2.89        3.69      0.45 o
   9   4   3       27.96       25.53      0.98 o
  10   4   3        0.72       -0.54      0.54 o
 -11   5   3        0.51       -0.48      0.95 o
 -10   5   3        4.17        3.13      0.64 o
  -9   5   3       76.05       72.88      1.48 o
  -8   5   3       50.56       51.80      0.97 o
  -7   5   3        2.78        5.65      0.31 o
  -6   5   3      113.08      114.48      1.15 o
  -5   5   3      141.74      151.93      1.28 o
  -4   5   3        1.99        4.36      0.23 o
  -3   5   3     1476.66     1660.06      8.25 o
  -2   5   3       75.72       79.01      0.56 o
  -1   5   3       48.24       45.69      0.34 o
   0   5   3      221.96      225.16      1.19 o
   1   5   3       78.61       72.19      0.54 o
   2   5   3       15.24       16.00      0.29 o
   3   5   3       28.00       23.39      0.33 o
   4   5   3        3.65        3.07      0.21 o
   5   5   3       17.26       12.44      0.35 o
   6   5   3       32.43       40.47      0.79 o
   7   5   3       58.78       63.79      1.01 o
   8   5   3       31.18       34.90      0.96 o
   9   5   3        1.78        0.98      0.55 o
  10   5   3        0.88        0.01      0.58 o
 -10   6   3        2.05        2.24      0.67 o
  -9   6   3       11.67        7.47      0.67 o
  -8   6   3       32.15       41.67      1.06 o
  -7   6   3      150.73      158.12      1.63 o
  -6   6   3       16.38       20.55      0.47 o
  -5   6   3      157.42      144.94      1.53 o
  -4   6   3       19.62       11.33      0.35 o
  -3   6   3      100.10      104.70      0.79 o
  -2   6   3        2.76        2.66      0.12 o
  -1   6   3      629.83      583.47      3.10 o
   0   6   3      944.89      956.17      5.09 o
   1   6   3       29.47       42.58      0.45 o
   2   6   3       29.14       28.09      0.37 o
   3   6   3      106.65       97.90      0.75 o
   4   6   3      174.38      164.31      1.29 o
   5   6   3       24.36       17.44      0.48 o
   6   6   3      108.71       89.11      1.13 o
   7   6   3       15.48       12.81      0.59 o
   8   6   3        6.36        5.85      0.46 o
   9   6   3       37.12       36.07      1.27 o
  10   6   3        3.08        2.40      0.79 o
 -10   7   3        5.97        6.29      1.02 o
  -9   7   3       21.57       17.80      1.12 o
  -8   7   3       20.14       21.86      0.94 o
  -7   7   3      134.41      134.72      1.48 o
  -6   7   3       41.84       38.55      0.82 o
  -5   7   3       71.83       63.86      1.01 o
  -4   7   3      114.51       88.34      0.82 o
  -3   7   3      680.19      769.32      5.12 o
  -2   7   3      124.88      125.55      0.91 o
  -1   7   3       18.91       30.20      0.35 o
   0   7   3      343.98      375.96      2.24 o
   1   7   3      123.43      147.22      1.02 o
   2   7   3       27.83       14.26      0.36 o
   3   7   3        2.40        3.85      0.21 o
   4   7   3       80.06       73.28      0.77 o
   5   7   3      143.56      143.36      1.49 o
   6   7   3      126.11      111.38      1.32 o
   7   7   3       11.02       13.88      0.56 o
   8   7   3       41.90       40.92      1.01 o
   9   7   3       29.86       28.24      1.42 o
  10   7   3       24.75       22.49      1.32 o
 -10   8   3        9.91        6.02      1.34 o
  -9   8   3        4.12        4.61      0.72 o
  -8   8   3       32.92       33.86      1.15 o
  -7   8   3       24.63       18.05      0.99 o
  -6   8   3        5.66        2.16      0.38 o
  -5   8   3        5.58        6.55      0.37 o
  -4   8   3      117.12      122.12      1.18 o
  -3   8   3      158.95      174.59      1.30 o
  -2   8   3        6.51        7.77      0.24 o
  -1   8   3       38.30       50.32      0.57 o
   0   8   3       20.71       15.29      0.35 o
   1   8   3       86.57       99.90      0.75 o
   2   8   3       16.31        9.35      0.28 o
   3   8   3      142.13      143.62      1.17 o
   4   8   3       33.02       31.91      0.52 o
   5   8   3        0.11        0.54      0.30 o
   6   8   3       35.02       33.50      0.80 o
   7   8   3        0.77       -0.37      0.37 o
   8   8   3        7.64        4.93      0.51 o
   9   8   3        1.89        2.05      0.67 o
  -9   9   3        6.58        3.40      0.72 o
  -8   9   3       28.64       25.15      2.01 o
  -7   9   3       12.28       11.11      0.68 o
  -6   9   3        5.90        4.12      0.40 o
  -5   9   3      124.26      128.44      1.42 o
  -4   9   3      648.71      662.14      5.84 o
  -3   9   3      160.68      162.67      1.83 o
  -2   9   3        6.00        6.54      0.23 o
  -1   9   3      303.56      295.28      2.19 o
   0   9   3       34.48       31.65      0.47 o
   1   9   3      145.75      145.93      1.14 o
   2   9   3       75.01       70.43      0.73 o
   3   9   3        1.65        1.88      0.25 o
   4   9   3        5.35        3.85      0.36 o
   5   9   3       84.34       83.50      1.15 o
   6   9   3      165.09      160.94      1.81 o
   7   9   3        7.44        8.31      0.49 o
   8   9   3        7.22        6.49      0.57 o
   9   9   3        5.42        3.92      0.77 o
  -9  10   3        5.09        5.47      0.79 o
  -8  10   3       76.00       75.95      3.29 o
  -7  10   3      234.48      243.85      3.76 o
  -6  10   3        0.01       -0.26      0.42 o
  -5  10   3        5.72        6.66      0.43 o
  -4  10   3       11.12       13.10      0.41 o
  -3  10   3        1.43        0.16      0.23 o
  -2  10   3     1039.38     1101.70      8.65 o
  -1  10   3        1.90        2.72      0.23 o
   0  10   3       21.10       18.25      0.44 o
   1  10   3        8.94        8.09      0.27 o
   2  10   3        1.36        1.03      0.22 o
   3  10   3        0.82        1.78      0.33 o
   4  10   3        3.92        1.81      0.35 o
   5  10   3        0.20        0.09      0.36 o
   6  10   3        4.46        4.02      0.43 o
   7  10   3        0.01       -0.39      0.39 o
   8  10   3        0.02        0.05      0.48 o
   9  10   3        3.87        2.77      0.83 o
  -9  11   3       19.53       30.56      2.68 o
  -8  11   3        6.24        6.57      0.65 o
  -7  11   3       21.77       27.53      1.21 o
  -6  11   3       94.06       81.44      1.38 o
  -5  11   3        8.20        2.38      0.46 o
  -4  11   3      169.82      174.73      2.01 o
  -3  11   3       40.04       43.31      0.68 o
  -2  11   3      304.83      331.25      3.00 o
  -1  11   3        0.03       -0.01      0.22 o
   0  11   3       49.24       54.39      0.78 o
   1  11   3      121.28      121.30      1.27 o
   2  11   3        3.17        3.19      0.32 o
   3  11   3       93.56       83.48      1.21 o
   4  11   3       19.59       13.15      0.54 o
   5  11   3      199.40      175.32      2.23 o
   6  11   3        1.07        1.60      0.43 o
   7  11   3        0.93        0.63      0.47 o
   8  11   3        0.01       -0.67      0.67 o
   9  11   3        1.17        0.96      1.07 o
  -8  12   3       20.43       11.15      0.77 o
  -7  12   3        0.08       -0.05      0.55 o
  -6  12   3       99.86      110.38      1.85 o
  -5  12   3       68.38       67.06      1.79 o
  -4  12   3       59.18       56.73      1.55 o
  -3  12   3        1.66        0.23      0.24 o
  -2  12   3      188.72      207.98      2.58 o
  -1  12   3       29.35       27.92      0.77 o
   0  12   3        4.42        6.07      0.35 o
   1  12   3       35.82       43.60      0.86 o
   2  12   3        0.26       -0.11      0.39 o
   3  12   3       48.81       42.84      0.99 o
   4  12   3        0.17       -0.38      0.39 o
   5  12   3        9.48        9.29      0.53 o
   6  12   3        7.12        5.15      0.52 o
   7  12   3        0.30        0.07      0.50 o
   8  12   3        0.16       -0.16      0.77 o
  -8  13   3        0.17       -0.45      2.01 o
  -7  13   3       47.42       43.49      1.39 o
  -6  13   3       14.94       15.71      0.83 o
  -5  13   3        1.20       -0.44      0.44 o
  -4  13   3       88.21       96.00      1.42 o
  -3  13   3      133.07      136.29      1.81 o
  -2  13   3       95.77       94.05      1.52 o
  -1  13   3      134.96      127.64      2.00 o
   0  13   3        5.92        6.75      0.49 o
   1  13   3       12.99        9.55      0.50 o
   2  13   3      149.33      141.00      2.18 o
   3  13   3        1.03        1.21      0.47 o
   4  13   3        1.63        0.07      0.41 o
   5  13   3        1.80        1.40      0.45 o
   6  13   3       10.46        9.76      0.61 o
   7  13   3        6.60        8.01      0.67 o
   8  13   3        0.07       -0.72      0.75 o
  -8  14   3        6.19        3.01      2.45 o
  -7  14   3       23.49       27.52      1.47 o
  -6  14   3        0.30       -0.33      0.51 o
  -5  14   3       12.53       16.85      0.80 o
  -4  14   3       41.96       41.93      1.21 o
  -3  14   3      160.64      175.52      2.64 o
  -2  14   3       21.82       19.04      1.43 o
  -1  14   3        3.57        3.48      0.47 o
   0  14   3        9.00       10.96      0.65 o
   1  14   3        2.29        2.46      0.59 o
   2  14   3        0.09        0.19      0.47 o
   3  14   3       13.83       13.72      0.88 o
   4  14   3        2.56        3.27      0.47 o
   5  14   3        0.09       -0.05      0.44 o
   6  14   3       19.12       16.31      0.88 o
   7  14   3       19.01       20.35      1.07 o
  -8  15   3       26.84       25.80      2.57 o
  -7  15   3        5.70        6.72      1.24 o
  -6  15   3       15.12       15.26      1.25 o
  -5  15   3        1.57        0.52      0.50 o
  -4  15   3        0.47       -0.41      0.56 o
  -3  15   3      195.30      220.23      3.74 o
  -2  15   3        2.02        2.23      0.50 o
  -1  15   3       25.94       29.64      1.51 o
   0  15   3        0.03       -0.45      0.45 o
   1  15   3        0.36       -0.49      0.58 o
   2  15   3        0.26        0.11      0.53 o
   3  15   3       14.07       11.08      0.72 o
   4  15   3       12.93       12.20      0.61 o
   5  15   3        6.87        6.82      0.56 o
   6  15   3       18.35       14.21      0.84 o
   7  15   3        2.89        3.28      0.90 o
  -8  16   3       16.21       16.67      3.12 o
  -7  16   3        1.14       -1.06      1.13 o
  -6  16   3       28.96       24.63      1.70 o
  -5  16   3        0.25       -0.49      0.59 o
  -4  16   3        0.03        0.16      0.58 o
  -3  16   3        0.54        1.79      0.75 o
  -2  16   3        1.37        1.00      0.59 o
  -1  16   3        2.79        3.51      0.59 o
   0  16   3       13.51       10.39      0.68 o
   1  16   3        5.01        4.29      0.69 o
   2  16   3        5.07        3.59      0.73 o
   3  16   3       88.35       78.93      2.23 o
   4  16   3       26.78       23.96      0.94 o
   5  16   3        4.68        3.84      0.59 o
   6  16   3        7.63        6.75      0.98 o
  -8  17   3        0.22       -2.01      2.45 o
  -7  17   3        0.58        0.53      1.24 o
  -6  17   3       11.01        9.02      1.60 o
  -5  17   3        4.41        4.79      0.91 o
  -4  17   3        5.50        5.04      0.79 o
  -3  17   3        5.34        4.41      0.87 o
  -2  17   3        0.10       -0.26      0.81 o
  -1  17   3       32.55       34.63      1.35 o
   0  17   3        0.68       -0.63      0.63 o
   1  17   3        3.23        3.06      0.75 o
   2  17   3       14.11       14.01      0.96 o
   3  17   3        3.46        4.32      0.83 o
   4  17   3       45.52       43.53      1.37 o
   5  17   3        7.50        5.81      0.97 o
   6  17   3        0.49        0.07      0.83 o
  -7  18   3        1.02        2.17      1.27 o
  -6  18   3       10.11        8.10      1.70 o
  -5  18   3       33.17       43.01      4.43 o
  -4  18   3        2.35        3.24      0.82 o
  -3  18   3        0.29       -0.81      1.04 o
  -2  18   3        0.19       -1.44      1.56 o
  -1  18   3        5.61        6.06      0.96 o
   0  18   3       11.04        5.91      0.79 o
   1  18   3       56.05       57.74      1.99 o
   2  18   3        7.19        6.38      0.85 o
   3  18   3        0.09        0.27      0.94 o
   4  18   3        0.03        2.24      0.77 o
   5  18   3        0.03        0.53      0.93 o
  -6  19   3       12.56       17.87      2.15 o
  -5  19   3        4.57        7.11      1.37 o
  -4  19   3       13.69       17.43      2.27 o
  -3  19   3        0.01       -0.96      1.14 o
  -2  19   3        0.16       -0.56      1.26 o
  -1  19   3        0.51        0.00      1.78 o
   0  19   3        5.97        4.46      2.01 o
   1  19   3        0.98       -0.22      1.26 o
   2  19   3       26.12       27.50      1.55 o
   3  19   3        1.23        0.21      1.02 o
   4  19   3        0.04        1.93      0.93 o
  -5  20   3        1.22        1.61      1.26 o
  -4  20   3        1.32        2.12      1.30 o
  -3  20   3        2.60        0.67      1.42 o
  -2  20   3        8.50        8.49      1.65 o
  -1  20   3        6.31        4.91      2.01 o
   0  20   3        4.42        3.79      2.01 o
   1  20   3        1.48        0.00      1.78 o
   2  20   3        1.66        1.47      1.06 o
   3  20   3        1.84        3.45      1.15 o
  -3  21   3        3.21        2.52      1.49 o
  -2  21   3        7.10        8.25      2.23 o
  -1  21   3        0.55       -0.45      2.01 o
   0  21   3        0.15        0.89      1.78 o
   1  21   3        2.55       -0.22      2.01 o
 -12   0   4       16.78       22.98      3.35 o
 -11   0   4      308.95      376.91      8.64 o
 -10   0   4       32.05       23.79      1.40 o
  -9   0   4      107.14      105.41      3.39 o
  -8   0   4      577.34      557.01      9.09 o
  -7   0   4     1353.39     1237.05     19.01 o
  -6   0   4     1286.11     1142.16     10.75 o
  -5   0   4      801.67      811.19      7.63 o
  -4   0   4     1368.43     1325.72      9.91 o
  -3   0   4     2515.34     2319.29     15.89 o
  -2   0   4     2239.07     2136.70     14.54 o
  -1   0   4     3626.66     3396.31     50.06 o
   0   0   4      359.93      416.71      5.63 o
   1   0   4      595.41      568.56      4.30 o
   2   0   4      738.60      698.39      5.59 o
   3   0   4      347.05      307.74      2.69 o
   4   0   4        2.53        2.04      0.20 o
   5   0   4       80.61       77.71      1.14 o
   6   0   4      207.02      213.83      2.55 o
   7   0   4        4.94        3.40      1.10 o
   8   0   4       11.65        9.34      0.84 o
   9   0   4       84.17       90.05      2.40 o
  10   0   4        8.63        7.31      0.89 o
 -12   1   4       14.69       11.64      1.89 o
 -11   1   4        2.14        4.20      0.87 o
 -10   1   4      141.18      139.22      2.18 o
  -9   1   4      147.80      154.59      2.24 o
  -8   1   4        1.21        0.63      0.41 o
  -7   1   4      225.26      195.56      2.20 o
  -6   1   4       83.75       85.66      0.85 o
  -5   1   4      828.30      879.92      5.23 o
  -4   1   4      413.54      380.21      2.09 o
  -3   1   4        0.30        1.66      0.13 o
  -2   1   4      531.63      504.02      2.73 o
  -1   1   4     1023.71     1045.93      7.76 o
   0   1   4     5208.14     5425.16     44.16 o
   1   1   4      261.83      292.15      1.61 o
   2   1   4      229.74      230.41      1.48 o
   3   1   4      421.51      405.08      2.37 o
   4   1   4        5.37        5.15      0.19 o
   5   1   4      139.84      144.55      1.17 o
   6   1   4      543.73      523.93      4.19 o
   7   1   4       17.98       15.76      1.15 o
   8   1   4        8.14        8.83      0.52 o
   9   1   4        3.19        4.13      0.53 o
  10   1   4        0.39       -0.52      0.52 o
 -12   2   4       38.80       38.81      5.58 o
 -11   2   4      121.03      132.15      2.85 o
 -10   2   4       10.17       10.95      0.79 o
  -9   2   4       22.66       23.16      0.93 o
  -8   2   4        0.13        0.34      0.47 o
  -7   2   4      255.83      263.79      2.32 o
  -6   2   4      541.84      507.80      4.12 o
  -5   2   4       70.13       54.93      0.52 o
  -4   2   4      176.24      234.40      1.32 o
  -3   2   4       39.62       34.11      1.31 o
  -2   2   4       19.85       53.37      0.88 o
  -1   2   4       14.00       17.57      0.28 o
   0   2   4       76.26       62.44      0.86 o
   1   2   4      195.29      206.67      1.21 o
   2   2   4     1281.87     1198.98      7.19 o
   3   2   4       19.50       19.38      0.29 o
   4   2   4      106.18       95.04      0.76 o
   5   2   4        0.15        0.47      0.21 o
   6   2   4       17.08       18.20      0.90 o
   7   2   4      109.50      107.97      1.39 o
   8   2   4       33.92       35.92      0.98 o
   9   2   4       49.96       53.55      1.27 o
  10   2   4       15.02       15.35      0.79 o
 -12   3   4       74.30       89.01      4.41 o
 -11   3   4       20.27       20.10      1.74 o
 -10   3   4       97.54       90.74      1.96 o
  -9   3   4       32.16       31.24      1.05 o
  -8   3   4       56.95       48.12      0.95 o
  -7   3   4      428.08      417.98      4.50 o
  -6   3   4       52.00       32.46      0.61 o
  -5   3   4       52.61       40.71      0.49 o
  -4   3   4      385.84      421.63      2.51 o
  -3   3   4       74.71       56.79      0.43 o
  -2   3   4      463.57      454.97      2.33 o
  -1   3   4      125.18      106.09      0.64 o
   0   3   4      656.18      667.78      3.49 o
   1   3   4     2698.20     2697.96     13.89 o
   2   3   4       29.11       35.79      0.59 o
   3   3   4        3.43        3.99      0.18 o
   4   3   4      124.91      118.01      0.82 o
   5   3   4      307.26      289.54      2.28 o
   6   3   4       13.27       14.22      0.54 o
   7   3   4       56.10       57.23      1.11 o
   8   3   4       23.09       23.29      0.78 o
   9   3   4        2.06        1.99      0.54 o
  10   3   4        8.68        8.02      0.69 o
 -12   4   4       28.37       36.33      8.48 o
 -11   4   4       70.20       70.99      2.11 o
 -10   4   4       61.08       62.40      1.64 o
  -9   4   4      121.07      130.44      2.60 o
  -8   4   4       62.05       58.50      1.04 o
  -7   4   4       50.85       49.36      1.16 o
  -6   4   4      670.19      607.66      4.92 o
  -5   4   4        0.40        0.71      0.17 o
  -4   4   4      879.52      787.30      4.94 o
  -3   4   4      469.53      423.16      2.63 o
  -2   4   4      168.85      171.20      0.98 o
  -1   4   4     1374.82     1346.53      7.07 o
   0   4   4       44.15       46.34      0.45 o
   1   4   4     3672.14     3724.79     19.09 o
   2   4   4     1102.33     1172.08      6.35 o
   3   4   4      260.00      268.91      1.70 o
   4   4   4      670.36      654.33      4.22 o
   5   4   4        1.38        1.58      0.24 o
   6   4   4      180.44      175.16      1.80 o
   7   4   4      509.76      529.46      4.77 o
   8   4   4        1.08        0.57      0.46 o
   9   4   4        1.63        2.04      0.56 o
 -12   5   4      114.56      158.19      5.49 o
 -11   5   4        9.27        7.64      0.93 o
 -10   5   4      123.78      132.17      2.74 o
  -9   5   4      216.76      205.53      3.59 o
  -8   5   4      271.70      254.93      3.18 o
  -7   5   4      979.92      925.78     11.11 o
  -6   5   4       47.13       51.28      0.96 o
  -5   5   4      198.10      184.33      1.55 o
  -4   5   4      961.12      942.69      6.26 o
  -3   5   4      369.50      364.39      2.13 o
  -2   5   4     3091.83     3102.10     17.34 o
  -1   5   4      165.67      172.27      0.94 o
   0   5   4       26.51       17.34      0.41 o
   1   5   4      335.87      313.88      1.81 o
   2   5   4       12.23        9.61      0.31 o
   3   5   4        9.83       10.41      0.25 o
   4   5   4       39.68       33.47      0.55 o
   5   5   4      104.40       94.99      1.02 o
   6   5   4       21.80       25.48      0.69 o
   7   5   4       43.46       47.05      1.10 o
   8   5   4        2.27        2.19      0.57 o
   9   5   4        2.88        2.01      0.63 o
 -11   6   4       27.86       26.60      2.34 o
 -10   6   4       21.80       25.61      1.81 o
  -9   6   4        3.11        3.48      0.72 o
  -8   6   4       86.28      104.62      2.01 o
  -7   6   4       10.10        9.28      0.60 o
  -6   6   4      582.64      579.99      6.27 o
  -5   6   4       71.59       58.74      0.75 o
  -4   6   4      233.40      237.29      1.89 o
  -3   6   4      473.00      449.67      2.89 o
  -2   6   4      268.66      297.96      1.85 o
  -1   6   4     1008.43      968.27      5.04 o
   0   6   4       92.20       79.83      0.57 o
   1   6   4     1454.95     1487.56      8.40 o
   2   6   4      412.62      428.05      2.51 o
   3   6   4        0.25        0.17      0.18 o
   4   6   4       17.65       18.83      0.47 o
   5   6   4       24.58       18.10      0.51 o
   6   6   4      179.31      171.92      2.25 o
   7   6   4      151.45      152.38      1.79 o
   8   6   4       19.79       20.69      0.93 o
   9   6   4        5.72        5.22      0.74 o
 -11   7   4        5.68        7.36      1.34 o
 -10   7   4       68.13       65.66      2.63 o
  -9   7   4       64.69       60.27      1.56 o
  -8   7   4       32.69       33.69      1.18 o
  -7   7   4      135.06      121.44      1.97 o
  -6   7   4        7.47        8.25      0.43 o
  -5   7   4      238.01      244.77      2.17 o
  -4   7   4        4.09        0.95      0.19 o
  -3   7   4      287.11      311.10      2.21 o
  -2   7   4        2.31        1.15      0.16 o
  -1   7   4      126.57      121.15      0.89 o
   0   7   4      263.08      254.16      1.55 o
   1   7   4       63.15       69.31      0.62 o
   2   7   4       51.97       58.08      0.64 o
   3   7   4      368.87      344.48      2.27 o
   4   7   4      105.40       90.97      0.93 o
   5   7   4       26.33       21.89      0.60 o
   6   7   4      128.69      125.37      1.79 o
   7   7   4       30.86       29.53      0.87 o
   8   7   4        5.60        6.97      0.70 o
   9   7   4       24.69       28.40      2.02 o
 -10   8   4       44.41       50.64      3.12 o
  -9   8   4       26.52       24.27      1.15 o
  -8   8   4       48.19       49.86      1.29 o
  -7   8   4       96.24       84.76      1.59 o
  -6   8   4      211.93      181.08      2.28 o
  -5   8   4       13.95        7.73      0.39 o
  -4   8   4       33.25       25.63      0.47 o
  -3   8   4      215.30      221.64      1.70 o
  -2   8   4        3.57        3.40      0.18 o
  -1   8   4      157.58      150.40      1.16 o
   0   8   4      251.49      244.24      1.60 o
   1   8   4       13.09       15.05      0.37 o
   2   8   4      500.11      500.53      3.36 o
   3   8   4       15.87       13.08      0.37 o
   4   8   4      314.36      307.29      2.64 o
   5   8   4       59.70       62.53      0.94 o
   6   8   4      186.92      187.34      2.15 o
   7   8   4        8.00        8.25      0.50 o
   8   8   4        0.01        0.21      0.61 o
   9   8   4       82.18       90.60      2.86 o
 -10   9   4      165.60      194.97      6.47 o
  -9   9   4       45.30       44.19      1.57 o
  -8   9   4       21.62       20.07      1.01 o
  -7   9   4        6.71        8.60      0.64 o
  -6   9   4       17.14       16.65      0.80 o
  -5   9   4      212.50      208.58      2.25 o
  -4   9   4      400.61      419.60      3.32 o
  -3   9   4       43.64       47.09      0.55 o
  -2   9   4      130.42      132.29      1.26 o
  -1   9   4       24.97       20.74      0.42 o
   0   9   4      169.71      189.14      1.39 o
   1   9   4      181.04      170.62      1.23 o
   2   9   4       53.88       51.40      0.69 o
   3   9   4      221.42      211.89      1.85 o
   4   9   4       76.52       76.91      1.06 o
   5   9   4       21.26       23.67      0.74 o
   6   9   4      130.29      129.46      1.73 o
   7   9   4        0.30        0.18      0.45 o
   8   9   4       10.82       14.36      0.97 o
   9   9   4        9.90       10.96      1.01 o
  -9  10   4       45.17       51.75      2.03 o
  -8  10   4       48.14       48.24      1.50 o
  -7  10   4       32.21       19.67      0.91 o
  -6  10   4      100.84       89.51      1.75 o
  -5  10   4       13.97       12.36      0.57 o
  -4  10   4       60.72       57.09      0.97 o
  -3  10   4      365.60      369.85      2.75 o
  -2  10   4      289.97      279.79      2.07 o
  -1  10   4      621.79      586.87      3.90 o
   0  10   4        5.34        7.22      0.28 o
   1  10   4       38.81       38.35      0.58 o
   2  10   4       13.70       13.15      0.63 o
   3  10   4        0.02       -0.35      0.35 o
   4  10   4      232.64      222.97      2.24 o
   5  10   4       45.77       46.36      0.97 o
   6  10   4        4.92        5.95      0.49 o
   7  10   4        1.76        1.05      0.51 o
   8  10   4        0.42       -0.23      0.69 o
  -9  11   4       92.19      104.62      4.24 o
  -8  11   4        1.07        0.21      0.77 o
  -7  11   4      218.50      224.47      6.22 o
  -6  11   4       28.17       22.69      1.08 o
  -5  11   4      157.13      146.36      2.39 o
  -4  11   4      152.08      161.70      2.17 o
  -3  11   4       47.35       46.44      0.86 o
  -2  11   4      296.54      260.44      2.29 o
  -1  11   4      107.61      124.80      1.54 o
   0  11   4       40.99       41.50      0.73 o
   1  11   4      130.75      138.57      1.48 o
   2  11   4      188.72      191.24      2.08 o
   3  11   4       46.46       43.67      0.97 o
   4  11   4       31.65       30.01      0.87 o
   5  11   4        7.96        6.62      0.49 o
   6  11   4        0.47        0.01      0.40 o
   7  11   4        8.28        6.83      0.70 o
   8  11   4       10.92       10.60      0.89 o
  -8  12   4       35.77       38.02      1.50 o
  -7  12   4       27.83       26.28      1.33 o
  -6  12   4       73.44       70.13      1.47 o
  -5  12   4       30.80       33.88      1.03 o
  -4  12   4      393.77      395.96      5.37 o
  -3  12   4       10.83       10.35      0.50 o
  -2  12   4       94.84       95.21      1.69 o
  -1  12   4      149.54      154.50      1.90 o
   0  12   4        0.68       -0.31      0.31 o
   1  12   4      211.89      205.71      2.55 o
   2  12   4      129.44      140.66      1.84 o
   3  12   4      147.02      144.29      1.88 o
   4  12   4       75.40       75.73      1.27 o
   5  12   4        1.11        0.06      0.44 o
   6  12   4        1.13        0.30      0.44 o
   7  12   4       64.24       63.93      1.95 o
   8  12   4        2.67        2.90      1.00 o
  -8  13   4        2.17        1.79      0.92 o
  -7  13   4      119.94      122.01      2.30 o
  -6  13   4       29.72       27.32      1.09 o
  -5  13   4        4.63        3.27      0.54 o
  -4  13   4       31.94       39.41      1.11 o
  -3  13   4        8.17        7.27      0.57 o
  -2  13   4      199.38      205.75      3.55 o
  -1  13   4      290.76      294.48      3.39 o
   0  13   4        0.36       -0.37      0.37 o
   1  13   4       87.32       88.97      1.42 o
   2  13   4        0.81        1.12      0.45 o
   3  13   4      234.23      234.07      3.38 o
   4  13   4       58.64       52.85      1.09 o
   5  13   4       30.73       29.17      0.93 o
   6  13   4        8.96        9.92      0.78 o
   7  13   4        1.76        1.77      0.73 o
  -9  14   4      100.87      123.43      5.25 o
  -8  14   4        4.58        7.44      1.97 o
  -7  14   4        4.19        1.76      0.75 o
  -6  14   4        0.04       -0.35      0.54 o
  -5  14   4        8.95       11.93      0.68 o
  -4  14   4      141.41      138.34      2.01 o
  -3  14   4       65.03       68.01      1.93 o
  -2  14   4       26.99       24.13      1.49 o
  -1  14   4        2.24        3.23      0.55 o
   0  14   4        0.01       -0.49      0.49 o
   1  14   4        0.42        0.01      0.43 o
   2  14   4       38.56       39.14      1.11 o
   3  14   4        2.12        4.09      0.47 o
   4  14   4        7.33        9.39      0.56 o
   5  14   4       13.08       11.05      0.60 o
   6  14   4        7.32        6.48      0.82 o
   7  14   4       14.20       16.58      1.08 o
  -9  15   4        1.00        6.25      2.68 o
  -8  15   4        1.28       -0.45      1.74 o
  -7  15   4       12.04        6.14      1.08 o
  -6  15   4       15.14       18.10      1.01 o
  -5  15   4        9.57        8.22      0.64 o
  -4  15   4       23.58       24.04      0.99 o
  -3  15   4       19.69       13.76      0.90 o
  -2  15   4      132.14      135.21      2.46 o
  -1  15   4        5.47        2.84      0.56 o
   0  15   4       21.00       16.71      0.89 o
   1  15   4       40.53       39.73      1.11 o
   2  15   4        6.86        6.33      0.58 o
   3  15   4      138.66      133.21      1.88 o
   4  15   4       22.16       17.64      0.70 o
   5  15   4        1.39        1.35      0.61 o
   6  15   4        1.85        2.24      0.72 o
  -8  16   4       42.87       55.24      4.12 o
  -7  16   4        2.88        1.54      1.16 o
  -6  16   4       39.20       30.93      1.40 o
  -5  16   4        5.38        3.24      0.65 o
  -4  16   4       32.33       33.82      1.34 o
  -3  16   4       54.63       49.63      1.72 o
  -2  16   4        6.66        7.62      0.79 o
  -1  16   4       36.15       39.15      1.63 o
   0  16   4       20.93       20.32      1.02 o
   1  16   4       65.39       67.35      1.56 o
   2  16   4        8.02        9.19      0.69 o
   3  16   4       29.52       35.83      1.31 o
   4  16   4        6.71        7.19      0.63 o
   5  16   4        0.16       -0.03      0.70 o
   6  16   4        7.23        5.98      1.13 o
  -7  17   4       31.65       37.51      3.79 o
  -6  17   4        0.05        0.14      0.80 o
  -5  17   4       53.45       61.24      2.83 o
  -4  17   4        4.18        5.13      0.89 o
  -3  17   4        1.93        0.30      1.04 o
  -2  17   4       10.02       12.02      1.38 o
  -1  17   4       11.67       11.45      0.95 o
   0  17   4        4.18        4.24      0.78 o
   1  17   4       30.67       33.11      1.60 o
   2  17   4       62.14       59.58      1.81 o
   3  17   4       15.39       16.65      1.00 o
   4  17   4        4.21        4.05      0.68 o
   5  17   4        6.08        4.26      0.81 o
  -6  18   4        1.85       -0.05      1.15 o
  -5  18   4       12.60       11.53      1.08 o
  -4  18   4        2.01        1.09      0.78 o
  -3  18   4        0.43       -0.49      1.06 o
  -2  18   4        0.78       -1.01      1.04 o
  -1  18   4       68.77       75.64      3.26 o
   0  18   4       41.71       50.02      2.40 o
   1  18   4        1.96        1.81      0.99 o
   2  18   4        6.88        6.93      0.95 o
   3  18   4        8.20       10.52      1.01 o
   4  18   4       89.48      101.65      2.17 o
  -5  19   4       15.31       11.42      1.50 o
  -4  19   4       42.64       47.11      2.65 o
  -3  19   4        0.82       -0.68      1.11 o
  -2  19   4        0.01       -1.26      1.26 o
  -1  19   4        0.20        2.68      1.78 o
   0  19   4       33.47       39.14      2.89 o
   1  19   4        3.00        0.88      1.01 o
   2  19   4        0.89        0.03      0.85 o
   3  19   4        0.99        0.16      0.82 o
  -4  20   4        1.41        2.65      1.26 o
  -3  20   4        1.05        0.16      1.17 o
  -2  20   4       12.75       11.82      2.45 o
  -1  20   4       64.42       68.26      4.68 o
   0  20   4        2.97        4.68      2.01 o
   1  20   4        2.27        0.02      1.19 o
 -12   1   5        0.28       -0.89      2.45 o
 -11   1   5       15.85       16.06      1.97 o
 -10   1   5        0.50        2.57      0.80 o
  -9   1   5      143.98      129.20      2.12 o
  -8   1   5      205.59      192.44      2.42 o
  -7   1   5       36.31       30.37      0.89 o
  -6   1   5       23.50       22.07      0.59 o
  -5   1   5       48.54       36.53      0.42 o
  -4   1   5       60.93       59.05      0.43 o
  -3   1   5       67.53       60.46      0.46 o
  -2   1   5      447.20      430.38      2.70 o
  -1   1   5       26.31       22.22      0.40 o
   0   1   5      206.92      183.16      1.56 o
   1   1   5       40.01       39.07      0.49 o
   2   1   5      460.78      461.16      2.66 o
   3   1   5       24.16       22.38      0.44 o
   4   1   5        2.79        2.23      0.25 o
   5   1   5      140.68      147.47      1.58 o
   6   1   5       20.22       21.35      1.05 o
   7   1   5       75.44       73.61      1.15 o
   8   1   5        0.06        0.06      0.48 o
   9   1   5        0.58       -0.51      0.51 o
 -12   2   5       29.58       35.22      5.58 o
 -11   2   5        9.67        9.59      1.74 o
 -10   2   5        0.06        0.27      0.67 o
  -9   2   5       28.65       24.64      1.55 o
  -8   2   5      234.97      219.38      2.44 o
  -7   2   5      134.10      139.14      1.66 o
  -6   2   5        5.74        7.39      0.25 o
  -5   2   5      110.47      123.70      0.90 o
  -4   2   5        4.06        2.42      0.13 o
  -3   2   5       35.17       37.98      0.37 o
  -2   2   5      407.64      462.18      2.49 o
  -1   2   5        0.91        0.02      0.11 o
   0   2   5       73.00       84.54      0.69 o
   1   2   5      839.79      863.70      5.22 o
   2   2   5       30.04       28.66      0.37 o
   3   2   5      337.66      324.18      2.17 o
   4   2   5      502.35      471.37      3.29 o
   5   2   5      195.04      183.55      1.67 o
   6   2   5      135.51      130.34      1.49 o
   7   2   5       16.24       17.59      0.65 o
   8   2   5       12.22       12.73      0.66 o
   9   2   5        0.26       -0.55      0.55 o
 -12   3   5        2.74        4.61      1.81 o
 -11   3   5       19.07       23.34      2.13 o
 -10   3   5        0.08        0.39      0.68 o
  -9   3   5        3.90        5.50      0.59 o
  -8   3   5      146.16      123.96      1.76 o
  -7   3   5      100.26       80.61      1.57 o
  -6   3   5       34.18       32.56      0.55 o
  -5   3   5        5.16        7.86      0.22 o
  -4   3   5       13.09        6.36      0.19 o
  -3   3   5      164.94      176.18      1.09 o
  -2   3   5      150.72      144.10      0.88 o
  -1   3   5      320.12      329.27      1.87 o
   0   3   5      124.16      140.04      0.90 o
   1   3   5        7.19        3.75      0.16 o
   2   3   5      550.22      518.76      3.03 o
   3   3   5      170.23      153.58      1.00 o
   4   3   5      222.74      212.60      1.84 o
   5   3   5        3.04        3.25      0.35 o
   6   3   5       16.28       15.14      0.56 o
   7   3   5       43.79       37.09      0.91 o
   8   3   5        2.16        1.23      0.49 o
   9   3   5        2.14        2.20      0.57 o
 -12   4   5        0.91        1.07      1.65 o
 -11   4   5        0.19        1.63      1.49 o
 -10   4   5       28.53       28.30      1.66 o
  -9   4   5        3.24        3.36      0.61 o
  -8   4   5       82.78       59.21      1.17 o
  -7   4   5      485.11      441.08      4.27 o
  -6   4   5        3.06        2.03      0.26 o
  -5   4   5       11.55        8.41      0.26 o
  -4   4   5       52.78       64.34      0.56 o
  -3   4   5      178.37      197.18      1.19 o
  -2   4   5      166.30      197.39      1.13 o
  -1   4   5      400.56      390.48      2.15 o
   0   4   5      191.91      181.88      1.05 o
   1   4   5      263.63      241.73      1.41 o
   2   4   5      107.45      102.46      0.76 o
   3   4   5       85.29       66.03      0.55 o
   4   4   5      172.68      162.70      1.33 o
   5   4   5        8.39        8.88      0.41 o
   6   4   5       13.89       12.76      0.56 o
   7   4   5       11.94       12.45      0.70 o
   8   4   5       19.10       22.49      0.91 o
   9   4   5        1.11        1.13      0.66 o
 -12   5   5        2.66        4.03      1.77 o
 -11   5   5        0.01       -0.45      1.42 o
 -10   5   5       29.71       25.65      1.57 o
  -9   5   5        4.77        3.89      0.53 o
  -8   5   5       14.98       12.08      0.65 o
  -7   5   5        0.41        0.62      0.35 o
  -6   5   5       10.55        7.36      0.34 o
  -5   5   5      256.53      257.74      1.93 o
  -4   5   5       98.53       87.41      0.79 o
  -3   5   5        0.06        0.82      0.12 o
  -2   5   5       12.44       16.24      0.29 o
  -1   5   5        3.52        1.89      0.15 o
   0   5   5      544.17      564.96      3.42 o
   1   5   5       52.69       52.78      0.48 o
   2   5   5       32.73       32.55      0.44 o
   3   5   5        1.40        0.90      0.28 o
   4   5   5      106.26      115.90      1.17 o
   5   5   5        6.32        4.32      0.37 o
   6   5   5        5.30        5.15      0.43 o
   7   5   5        1.55        2.12      0.55 o
   8   5   5        2.74        2.49      0.65 o
   9   5   5       29.66       26.63      1.27 o
 -11   6   5        0.52       -0.74      1.39 o
 -10   6   5      103.31      103.59      2.91 o
  -9   6   5       18.18       17.56      0.83 o
  -8   6   5       11.23        8.85      0.53 o
  -7   6   5       20.90       15.93      0.63 o
  -6   6   5       25.82       19.43      0.66 o
  -5   6   5        0.12        0.06      0.21 o
  -4   6   5        0.03        0.41      0.17 o
  -3   6   5      423.27      448.09      2.81 o
  -2   6   5      189.81      190.82      1.47 o
  -1   6   5       66.56       72.20      0.58 o
   0   6   5       29.67       28.65      0.40 o
   1   6   5        7.49        5.04      0.19 o
   2   6   5      130.22      122.40      0.93 o
   3   6   5      351.91      346.69      2.50 o
   4   6   5        0.02       -0.29      0.29 o
   5   6   5       26.60       24.37      0.68 o
   6   6   5      200.37      201.79      2.06 o
   7   6   5        1.79        2.65      0.59 o
   8   6   5       13.72       15.67      0.89 o
 -11   7   5        0.04        0.00      1.78 o
 -10   7   5       18.47       15.82      1.67 o
  -9   7   5       18.06       13.46      0.78 o
  -8   7   5       14.27        7.61      0.54 o
  -7   7   5       89.11       73.86      1.38 o
  -6   7   5        5.55        3.63      0.41 o
  -5   7   5       13.99       12.90      0.43 o
  -4   7   5      245.99      241.08      1.87 o
  -3   7   5        6.52        3.85      0.20 o
  -2   7   5        9.19        8.22      0.21 o
  -1   7   5        8.56       11.15      0.25 o
   0   7   5       36.81       43.98      0.49 o
   1   7   5       82.19       80.61      0.72 o
   2   7   5      856.48      863.53      5.51 o
   3   7   5      317.51      311.72      2.49 o
   4   7   5       13.05       10.48      0.43 o
   5   7   5       30.30       29.24      0.86 o
   6   7   5        3.55        5.87      0.48 o
   7   7   5       67.43       65.91      1.53 o
   8   7   5        9.89       11.90      0.81 o
 -10   8   5        2.69        2.72      0.80 o
  -9   8   5       20.11       20.82      1.16 o
  -8   8   5       33.79       33.08      1.01 o
  -7   8   5      119.01      104.93      1.53 o
  -6   8   5       73.89       58.57      1.13 o
  -5   8   5       13.78       16.27      0.55 o
  -4   8   5       83.36       74.02      0.93 o
  -3   8   5       16.68       13.37      0.33 o
  -2   8   5       36.73       41.96      0.47 o
  -1   8   5       20.31       25.17      0.42 o
   0   8   5      312.32      304.54      2.04 o
   1   8   5      170.67      170.41      1.31 o
   2   8   5      283.76      259.37      2.07 o
   3   8   5       92.77       93.38      1.06 o
   4   8   5        5.00        3.80      0.39 o
   5   8   5        0.00       -0.06      0.37 o
   6   8   5        9.99        6.89      0.51 o
   7   8   5       11.87       16.43      0.85 o
   8   8   5       15.52       14.66      0.89 o
 -10   9   5        0.83        0.34      0.86 o
  -9   9   5        8.91        6.46      1.12 o
  -8   9   5       21.36       21.44      0.89 o
  -7   9   5        0.11       -0.41      0.41 o
  -6   9   5      233.17      233.91      3.38 o
  -5   9   5       70.61       75.29      1.30 o
  -4   9   5        1.10        0.66      0.29 o
  -3   9   5        8.11       10.13      0.30 o
  -2   9   5       37.33       37.90      0.58 o
  -1   9   5      417.16      441.13      3.28 o
   0   9   5        0.37        0.10      0.22 o
   1   9   5      138.81      137.78      1.25 o
   2   9   5       66.23       66.83      0.92 o
   3   9   5       69.81       68.84      1.05 o
   4   9   5       45.77       42.12      0.88 o
   5   9   5        0.09       -0.17      0.39 o
   6   9   5       10.42        8.54      0.57 o
   7   9   5        0.66        0.23      0.61 o
   8   9   5        4.03        5.84      0.74 o
  -9  10   5        0.12       -0.72      0.72 o
  -8  10   5        4.74        3.61      0.64 o
  -7  10   5       17.91       18.33      0.88 o
  -6  10   5      183.16      178.76      2.36 o
  -5  10   5       14.78       21.13      1.03 o
  -4  10   5        0.22       -0.33      0.35 o
  -3  10   5       46.52       55.52      0.79 o
  -2  10   5       85.73       84.47      0.98 o
  -1  10   5      489.20      486.28      3.62 o
   0  10   5      103.04       90.71      0.94 o
   1  10   5      162.62      160.23      1.51 o
   2  10   5       63.32       68.43      1.02 o
   3  10   5       32.05       32.77      0.85 o
   4  10   5       39.07       38.57      0.92 o
   5  10   5       58.36       57.31      1.08 o
   6  10   5        1.35       -0.02      0.53 o
   7  10   5       23.70       24.49      1.02 o
  -9  11   5       11.33       11.00      1.32 o
  -8  11   5        8.96        5.50      0.62 o
  -7  11   5        7.05        3.55      0.55 o
  -6  11   5        0.15        1.06      0.50 o
  -5  11   5       15.86       17.67      0.70 o
  -4  11   5       23.62       22.92      0.84 o
  -3  11   5        1.02        0.93      0.39 o
  -2  11   5       66.66       73.42      1.07 o
  -1  11   5        1.68        2.30      0.31 o
   0  11   5       79.00       83.82      1.02 o
   1  11   5       58.58       60.01      1.01 o
   2  11   5       92.64       98.80      1.25 o
   3  11   5        4.10        2.38      0.42 o
   4  11   5       10.94       10.13      0.53 o
   5  11   5        0.18       -0.14      0.42 o
   6  11   5        3.29        1.32      0.59 o
   7  11   5        0.94        1.08      0.70 o
  -9  12   5       34.81       43.09      2.19 o
  -8  12   5        2.43        1.73      0.91 o
  -7  12   5       42.18       32.77      1.38 o
  -6  12   5       38.05       38.99      1.20 o
  -5  12   5      198.32      197.72      2.34 o
  -4  12   5       33.30       29.10      0.91 o
  -3  12   5      108.61      112.19      1.81 o
  -2  12   5       32.08       31.08      0.87 o
  -1  12   5      155.76      163.06      1.69 o
   0  12   5        6.78        6.37      0.44 o
   1  12   5      406.20      400.50      4.46 o
   2  12   5       85.46       85.42      1.33 o
   3  12   5       27.99       22.23      0.74 o
   4  12   5       28.02       28.89      0.91 o
   5  12   5        0.07       -0.50      0.50 o
   6  12   5       38.36       38.07      1.60 o
   7  12   5        6.27        5.26      0.80 o
  -9  13   5       26.51       31.26      2.67 o
  -8  13   5        1.02        2.28      1.05 o
  -7  13   5       34.09       37.64      1.33 o
  -6  13   5        0.17       -0.02      0.55 o
  -5  13   5       13.95       13.02      0.62 o
  -4  13   5        0.09       -0.15      0.45 o
  -3  13   5        0.23        0.14      0.47 o
  -2  13   5        1.54        2.35      0.45 o
  -1  13   5        4.12        1.74      0.52 o
   0  13   5        3.02        3.56      0.45 o
   1  13   5       16.85       16.57      0.71 o
   2  13   5        0.08       -0.45      0.45 o
   3  13   5        0.22        0.45      0.45 o
   4  13   5       22.85       18.35      0.73 o
   5  13   5        0.04       -0.54      0.54 o
   6  13   5        1.01        0.34      0.70 o
  -9  14   5        0.19        0.85      1.97 o
  -8  14   5        0.01       -1.14      1.71 o
  -7  14   5       38.57       47.87      2.77 o
  -6  14   5       13.43       14.19      0.80 o
  -5  14   5        3.95        5.27      0.54 o
  -4  14   5       13.11        8.40      0.58 o
  -3  14   5       35.51       36.26      1.15 o
  -2  14   5      128.28      155.70      2.71 o
  -1  14   5       20.57       17.00      0.73 o
   0  14   5       51.71       58.48      1.35 o
   1  14   5        0.03       -0.29      0.45 o
   2  14   5       20.10       19.27      0.76 o
   3  14   5       58.36       54.86      1.24 o
   4  14   5        0.84        1.58      0.57 o
   5  14   5        0.45       -0.08      0.65 o
   6  14   5       21.22       18.54      1.10 o
  -8  15   5        3.14        0.42      1.90 o
  -7  15   5       10.23        7.91      1.09 o
  -6  15   5       11.40       10.78      0.88 o
  -5  15   5       15.13       13.12      0.74 o
  -4  15   5        0.54       -0.25      0.46 o
  -3  15   5        1.05        0.02      0.50 o
  -2  15   5        2.49        1.10      0.65 o
  -1  15   5        3.56        1.97      0.56 o
   0  15   5      109.87      118.11      2.07 o
   1  15   5        0.06       -0.55      0.55 o
   2  15   5       15.72       14.16      1.15 o
   3  15   5        1.75        0.59      0.55 o
   4  15   5        7.80        9.38      0.73 o
   5  15   5        0.08       -0.04      0.66 o
  -7  16   5        4.39        2.68      2.01 o
  -6  16   5       13.10       15.07      1.66 o
  -5  16   5       51.01       57.53      2.24 o
  -4  16   5        4.35        3.91      0.60 o
  -3  16   5        1.28        0.99      0.76 o
  -2  16   5       16.94       16.18      1.03 o
  -1  16   5       46.08       51.51      1.65 o
   0  16   5       78.08       80.19      2.06 o
   1  16   5       18.91       14.78      1.00 o
   2  16   5        6.33        4.88      0.78 o
   3  16   5        2.63        3.22      0.73 o
   4  16   5        0.01        0.64      0.70 o
  -7  17   5        5.47        3.42      1.97 o
  -6  17   5        0.03       -0.53      1.31 o
  -5  17   5        9.18        7.34      1.07 o
  -4  17   5        4.66        2.52      1.05 o
  -3  17   5       12.20        6.67      0.97 o
  -2  17   5        3.27        2.72      0.88 o
  -1  17   5       28.40       30.42      2.61 o
   0  17   5        0.34        1.19      0.92 o
   1  17   5        0.02       -0.73      0.76 o
   2  17   5        0.01       -0.07      0.72 o
   3  17   5        9.38        9.25      0.85 o
   4  17   5       11.75       14.63      0.97 o
  -6  18   5        4.00        5.35      1.87 o
  -5  18   5        3.06        3.80      1.40 o
  -4  18   5       13.08       13.65      1.62 o
  -3  18   5        0.00       -0.60      0.98 o
  -2  18   5        4.53        4.07      1.09 o
  -1  18   5        0.90        4.07      1.11 o
   0  18   5        0.83        0.49      1.03 o
   1  18   5        0.06        0.05      0.87 o
   2  18   5        0.02       -0.29      0.77 o
   3  18   5        1.81        1.10      0.77 o
  -4  19   5        1.17        0.64      1.30 o
  -3  19   5        0.13       -1.17      1.17 o
  -2  19   5        1.46        0.91      1.58 o
  -1  19   5       11.37       13.71      1.81 o
   0  19   5        0.00        0.96      1.23 o
   1  19   5        2.04        1.54      1.09 o
 -12   0   6       35.63       33.91      3.79 o
 -11   0   6      121.18      145.66      4.70 o
 -10   0   6       18.69       17.70      2.45 o
  -9   0   6      249.65      240.65      4.66 o
  -8   0   6        2.26       -0.51      0.64 o
  -7   0   6      154.43      127.47      1.88 o
  -6   0   6     1145.04     1101.73     10.92 o
  -5   0   6      665.00      611.71      4.69 o
  -4   0   6      866.58      801.86      6.47 o
  -3   0   6      117.41      125.22      1.19 o
  -2   0   6        0.88        0.60      0.38 o
  -1   0   6      758.56      702.12      7.72 o
   0   0   6      541.98      551.06      5.61 o
   1   0   6      529.03      553.10      5.93 o
   2   0   6       87.79       86.13      1.07 o
   3   0   6      130.82      137.31      2.23 o
   4   0   6      445.54      465.39      4.97 o
   5   0   6        2.16        0.79      0.50 o
   6   0   6      133.13      126.87      2.56 o
   7   0   6       29.38       37.31      2.47 o
   8   0   6        5.34        5.70      1.71 o
 -12   1   6       13.92       20.17      2.28 o
 -11   1   6       23.62       35.55      1.89 o
 -10   1   6      189.24      198.22      3.96 o
  -9   1   6        8.07        9.02      0.66 o
  -8   1   6        5.64        5.88      0.47 o
  -7   1   6        9.23        6.91      0.37 o
  -6   1   6     1176.79     1178.43      8.09 o
  -5   1   6       18.90       15.49      0.32 o
  -4   1   6      991.58      939.18      4.96 o
  -3   1   6      554.94      502.81      2.88 o
  -2   1   6        0.09       -0.21      0.21 o
  -1   1   6      362.68      403.84      2.97 o
   0   1   6       30.02       19.67      0.48 o
   1   1   6       28.18       40.50      0.81 o
   2   1   6       24.71       22.07      0.63 o
   3   1   6      865.48      868.84      5.72 o
   4   1   6       35.37       29.53      0.63 o
   5   1   6       17.57       16.21      0.53 o
   6   1   6       18.50       20.88      0.94 o
   7   1   6       20.70       23.14      1.19 o
   8   1   6       13.02       11.76      1.18 o
 -12   2   6       15.52       10.21      1.89 o
 -11   2   6       38.14       46.09      2.14 o
 -10   2   6        5.99        6.57      0.95 o
  -9   2   6       84.33       81.56      1.69 o
  -8   2   6      129.93      119.25      1.72 o
  -7   2   6      171.11      153.49      1.53 o
  -6   2   6      631.66      599.74      5.35 o
  -5   2   6       49.35       48.38      0.66 o
  -4   2   6      136.04      149.05      1.80 o
  -3   2   6        4.84        3.75      0.26 o
  -2   2   6        4.01        5.04      0.23 o
  -1   2   6      401.41      434.28      3.30 o
   0   2   6        0.81        0.58      0.18 o
   1   2   6      652.43      670.53      4.34 o
   2   2   6       10.56        9.11      0.43 o
   3   2   6       14.85       13.28      0.60 o
   4   2   6      111.22      113.82      1.11 o
   5   2   6        2.54        1.46      0.37 o
   6   2   6       22.43       19.34      0.91 o
   7   2   6       26.93       28.64      1.39 o
   8   2   6        0.80        1.08      0.73 o
 -11   3   6       44.27       52.61      2.26 o
 -10   3   6       25.84       27.82      1.92 o
  -9   3   6      219.52      211.45      2.67 o
  -8   3   6      276.19      280.33      3.24 o
  -7   3   6        0.46        0.19      0.43 o
  -6   3   6       28.04       24.45      1.41 o
  -5   3   6     1152.46     1111.61      7.39 o
  -4   3   6      470.35      453.97      2.68 o
  -3   3   6       80.43       81.35      0.61 o
  -2   3   6      129.40      121.18      0.82 o
  -1   3   6       37.15       34.98      0.47 o
   0   3   6      135.19      134.98      1.02 o
   1   3   6       53.35       57.31      1.06 o
   2   3   6      894.13      888.81      4.85 o
   3   3   6      121.48      115.15      0.87 o
   4   3   6        1.26        0.90      0.27 o
   5   3   6       14.18       13.35      0.48 o
   6   3   6       11.02       10.81      0.63 o
   7   3   6        8.06        7.75      0.74 o
   8   3   6       79.94       96.33      2.79 o
 -11   4   6       69.76       76.70      2.70 o
 -10   4   6        6.49        5.99      0.92 o
  -9   4   6       55.13       56.92      1.33 o
  -8   4   6       73.20       77.85      1.40 o
  -7   4   6      512.42      505.92      4.69 o
  -6   4   6      145.41      143.74      1.52 o
  -5   4   6        2.55        4.33      0.45 o
  -4   4   6      227.73      217.64      1.27 o
  -3   4   6      804.83      770.20      3.98 o
  -2   4   6      483.26      460.79      2.60 o
  -1   4   6      367.21      364.89      2.14 o
   0   4   6        0.01       -0.13      0.13 o
   1   4   6       59.50       55.14      0.80 o
   2   4   6     1697.02     1720.00     10.18 o
   3   4   6        3.61        1.79      0.28 o
   4   4   6       31.85       36.02      0.72 o
   5   4   6       17.61       20.10      0.71 o
   6   4   6       70.99       77.10      1.56 o
   7   4   6       86.11       82.47      2.00 o
   8   4   6       96.12      113.84      2.53 o
 -11   5   6       56.31       61.58      2.35 o
 -10   5   6       32.03       26.46      2.48 o
  -9   5   6        8.43        8.06      0.58 o
  -8   5   6       15.41       13.34      0.61 o
  -7   5   6        6.80        5.07      0.50 o
  -6   5   6      346.45      323.85      2.86 o
  -5   5   6      939.77      883.85      7.19 o
  -4   5   6       18.96       19.19      0.42 o
  -3   5   6      110.46      105.38      0.96 o
  -2   5   6      168.44      148.87      0.95 o
  -1   5   6       12.83       13.09      0.29 o
   0   5   6       75.78       77.19      0.59 o
   1   5   6        1.47        0.68      0.41 o
   2   5   6      263.39      267.13      1.86 o
   3   5   6       74.78       81.48      0.92 o
   4   5   6       21.86       25.87      0.69 o
   5   5   6      177.35      179.05      1.86 o
   6   5   6       19.45       14.18      0.92 o
   7   5   6       52.47       57.95      1.77 o
   8   5   6        0.11        2.46      0.83 o
 -11   6   6       33.97       41.37      2.56 o
 -10   6   6        4.78        2.56      0.90 o
  -9   6   6       88.68       85.68      1.58 o
  -8   6   6        0.47        0.05      0.40 o
  -7   6   6       90.69       82.56      1.31 o
  -6   6   6        6.11        5.72      0.43 o
  -5   6   6       94.86      100.63      1.76 o
  -4   6   6        0.98       -0.11      0.25 o
  -3   6   6      302.05      287.37      2.03 o
  -2   6   6      115.97      118.07      0.84 o
  -1   6   6        1.88        1.63      0.17 o
   0   6   6       13.28       12.25      0.41 o
   1   6   6       97.72       90.15      1.40 o
   2   6   6      320.09      311.93      2.24 o
   3   6   6      122.88      122.24      1.21 o
   4   6   6       88.39       92.96      1.14 o
   5   6   6       32.58       33.55      0.90 o
   6   6   6       26.84       29.16      1.36 o
   7   6   6       18.10       20.15      1.19 o
 -11   7   6        3.04        3.54      1.55 o
 -10   7   6       41.41       38.34      1.48 o
  -9   7   6        5.19        7.96      0.68 o
  -8   7   6       11.68        7.87      0.51 o
  -7   7   6      179.71      178.78      2.26 o
  -6   7   6      422.15      415.10      4.70 o
  -5   7   6       23.13       16.53      0.62 o
  -4   7   6        4.71        5.07      0.40 o
  -3   7   6      377.14      376.34      2.41 o
  -2   7   6        2.36        1.33      0.18 o
  -1   7   6        0.36       -0.18      0.18 o
   0   7   6      753.31      736.75      5.03 o
   1   7   6      158.42      144.64      1.17 o
   2   7   6      229.65      218.41      1.79 o
   3   7   6       15.94       12.74      0.47 o
   4   7   6       52.87       52.81      0.95 o
   5   7   6        1.78        1.80      0.43 o
   6   7   6       19.60       23.06      1.17 o
   7   7   6       84.18       96.24      3.02 o
 -11   8   6       23.42       29.56      2.90 o
 -10   8   6        4.19        5.31      0.82 o
  -9   8   6      241.49      267.70      6.31 o
  -8   8   6      123.06      110.58      1.66 o
  -7   8   6       92.71       92.72      1.51 o
  -6   8   6      378.03      381.60      5.90 o
  -5   8   6        8.87        7.95      0.47 o
  -4   8   6      139.58      138.33      1.65 o
  -3   8   6        1.59        1.68      0.30 o
  -2   8   6       20.49       19.84      0.53 o
  -1   8   6      255.18      255.34      2.03 o
   0   8   6       99.86      102.69      1.03 o
   1   8   6      208.15      198.98      1.54 o
   2   8   6        5.03        3.63      0.35 o
   3   8   6        1.15        1.23      0.37 o
   4   8   6       15.85       17.95      0.57 o
   5   8   6       12.38       11.46      0.63 o
   6   8   6        1.83        3.37      0.76 o
   7   8   6       98.23      115.87      2.51 o
 -10   9   6       28.82       23.54      1.97 o
  -9   9   6       10.57       11.68      1.00 o
  -8   9   6       18.13       19.36      0.85 o
  -7   9   6       35.70       44.62      1.23 o
  -6   9   6      255.36      249.56      4.57 o
  -5   9   6       83.45       75.31      1.88 o
  -4   9   6       50.20       48.44      1.14 o
  -3   9   6      131.63      130.46      1.34 o
  -2   9   6       51.10       46.72      0.75 o
  -1   9   6      161.58      171.18      1.58 o
   0   9   6      112.85      121.42      1.18 o
   1   9   6       42.87       36.55      0.71 o
   2   9   6       49.76       49.11      0.89 o
   3   9   6       79.67       82.74      1.15 o
   4   9   6       26.65       25.35      0.79 o
   5   9   6        9.90       12.70      0.69 o
   6   9   6        0.48       -0.18      0.73 o
   7   9   6        0.68        1.69      0.83 o
 -10  10   6       26.79       26.65      2.68 o
  -9  10   6       27.08       24.07      1.46 o
  -8  10   6        0.13        0.54      0.58 o
  -7  10   6       10.92       12.45      0.67 o
  -6  10   6      105.21      106.69      1.77 o
  -5  10   6       19.83       12.97      0.70 o
  -4  10   6      166.60      169.28      2.42 o
  -3  10   6        0.38       -0.36      0.36 o
  -2  10   6       12.62       10.51      0.44 o
  -1  10   6      104.83      106.75      1.48 o
   0  10   6       85.93       80.79      1.06 o
   1  10   6       10.83        9.84      0.45 o
   2  10   6       14.30       14.06      0.49 o
   3  10   6       12.54       14.99      0.55 o
   4  10   6       31.88       30.02      0.94 o
   5  10   6       35.48       39.07      1.21 o
   6  10   6        7.54        7.53      0.91 o
 -10  11   6        3.25        1.56      2.01 o
  -9  11   6        3.84        4.25      1.19 o
  -8  11   6       69.32       66.61      1.69 o
  -7  11   6       81.64       71.59      1.53 o
  -6  11   6       29.17       40.19      1.22 o
  -5  11   6        2.25        0.85      0.54 o
  -4  11   6        6.21        6.50      0.56 o
  -3  11   6        5.76        7.28      0.55 o
  -2  11   6       28.63       28.63      0.81 o
  -1  11   6      217.19      207.44      2.28 o
   0  11   6       91.72       92.21      1.31 o
   1  11   6        2.56        2.62      0.40 o
   2  11   6        0.69        0.26      0.37 o
   3  11   6       15.67       15.29      0.59 o
   4  11   6        6.73        6.60      0.58 o
   5  11   6      118.30      128.16      2.15 o
   6  11   6       35.48       39.57      1.77 o
  -9  12   6       11.41       12.84      1.33 o
  -8  12   6       24.65       34.96      1.97 o
  -7  12   6       14.07       13.65      0.75 o
  -6  12   6       92.45       85.86      2.14 o
  -5  12   6        0.93       -0.47      0.47 o
  -4  12   6       94.39       94.75      1.62 o
  -3  12   6       88.29       98.79      1.63 o
  -2  12   6       41.93       36.44      1.12 o
  -1  12   6      283.08      277.96      3.06 o
   0  12   6       10.45       13.00      0.70 o
   1  12   6      101.71      101.66      1.45 o
   2  12   6       19.82       18.15      0.62 o
   3  12   6       15.93       14.05      0.64 o
   4  12   6       25.55       21.25      0.91 o
   5  12   6       49.71       58.81      1.69 o
   6  12   6        9.66       12.86      1.14 o
  -9  13   6        2.29        3.53      1.14 o
  -8  13   6       66.17       87.47      2.82 o
  -7  13   6       49.83       54.53      2.38 o
  -6  13   6       12.03       11.33      0.71 o
  -5  13   6        1.05       -0.52      0.52 o
  -4  13   6       43.80       44.60      1.23 o
  -3  13   6       37.59       39.31      1.28 o
  -2  13   6        0.87        0.87      0.53 o
  -1  13   6       23.54       19.64      0.76 o
   0  13   6       35.37       37.09      1.21 o
   1  13   6        7.00        5.90      0.66 o
   2  13   6       12.40       11.34      0.61 o
   3  13   6        1.32        1.63      0.53 o
   4  13   6        0.34       -0.34      0.56 o
   5  13   6        0.54        0.45      0.82 o
  -8  14   6       58.70       78.72      2.78 o
  -7  14   6       15.53       13.78      1.45 o
  -6  14   6       58.08       61.48      2.73 o
  -5  14   6        0.55       -0.59      0.59 o
  -4  14   6       31.60       28.77      1.03 o
  -3  14   6       54.66       59.24      1.54 o
  -2  14   6        8.03        7.62      0.78 o
  -1  14   6       24.95       20.64      0.94 o
   0  14   6        1.02        0.03      0.63 o
   1  14   6       17.75       18.47      1.03 o
   2  14   6        0.31        0.19      0.57 o
   3  14   6       13.36       10.84      0.78 o
   4  14   6        6.78        6.50      0.71 o
   5  14   6        8.82        9.49      0.99 o
  -8  15   6        0.34        3.35      2.45 o
  -7  15   6       17.06       16.09      1.40 o
  -6  15   6        0.66        0.13      0.81 o
  -5  15   6        3.50        2.57      0.76 o
  -4  15   6       34.18       28.42      1.25 o
  -3  15   6      108.22      115.69      2.89 o
  -2  15   6        5.55        4.71      0.90 o
  -1  15   6        7.01        7.39      1.03 o
   0  15   6       25.98       25.23      1.40 o
   1  15   6        1.51        0.45      0.81 o
   2  15   6       11.52       11.62      0.88 o
   3  15   6        7.67        6.74      0.94 o
   4  15   6        3.97        4.86      0.90 o
  -7  16   6        0.00       -0.41      1.10 o
  -6  16   6        0.11       -1.20      1.20 o
  -5  16   6       20.95       21.86      1.27 o
  -4  16   6        8.07        7.19      1.09 o
  -3  16   6       59.32       68.22      2.45 o
  -2  16   6        1.64        0.62      1.06 o
  -1  16   6        6.24        6.89      1.14 o
   0  16   6        0.18        0.51      0.92 o
   1  16   6       10.46        9.20      1.23 o
   2  16   6        5.59        4.19      0.78 o
   3  16   6        0.92        0.41      0.81 o
  -6  17   6        4.07        2.62      1.40 o
  -5  17   6        5.29        3.38      1.12 o
  -4  17   6        3.67        2.72      1.09 o
  -3  17   6        3.10        2.31      1.03 o
  -2  17   6       25.19       23.29      1.69 o
  -1  17   6       29.04       24.20      1.48 o
   0  17   6        8.99       10.34      1.22 o
   1  17   6        4.58        4.75      1.12 o
   2  17   6        9.25        9.22      1.17 o
  -4  18   6       14.02       13.24      1.39 o
  -3  18   6        0.36       -0.45      1.23 o
  -2  18   6        0.04       -0.30      1.12 o
  -1  18   6       16.32       16.62      1.44 o
   0  18   6        9.90        6.99      1.40 o
   1  18   6        0.45       -0.07      1.44 o
 -11   1   7        0.11        2.83      0.94 o
 -10   1   7        9.11        9.11      0.99 o
  -9   1   7       42.93       41.38      1.74 o
  -8   1   7       45.39       44.96      1.27 o
  -7   1   7        6.65        5.42      0.54 o
  -6   1   7      118.17      133.70      2.02 o
  -5   1   7        1.95        0.60      0.38 o
  -4   1   7      133.29      123.38      0.88 o
  -3   1   7        1.11        1.63      0.19 o
  -2   1   7       64.43       65.41      0.77 o
  -1   1   7        2.36        0.42      0.23 o
   0   1   7       60.85       61.60      0.84 o
   1   1   7       13.89       13.89      0.39 o
   2   1   7       65.32       64.97      0.80 o
   3   1   7       22.43       19.42      0.54 o
   4   1   7       24.55       28.27      0.78 o
   5   1   7        0.07        0.13      0.49 o
   6   1   7        0.58        0.03      0.53 o
   7   1   7        2.74        4.87      0.75 o
 -11   2   7        3.97        7.73      1.10 o
 -10   2   7        0.91        0.55      0.77 o
  -9   2   7        2.32        2.26      0.76 o
  -8   2   7        6.73        7.10      0.61 o
  -7   2   7        5.34        3.50      0.52 o
  -6   2   7      948.41      963.59      8.21 o
  -5   2   7      391.17      388.50      2.58 o
  -4   2   7       29.36       29.04      0.44 o
  -3   2   7       22.09       23.31      0.43 o
  -2   2   7       16.40       15.78      0.43 o
  -1   2   7        0.11       -0.25      0.25 o
   0   2   7      222.07      208.80      1.77 o
   1   2   7      126.81      119.44      1.07 o
   2   2   7      187.60      186.77      1.40 o
   3   2   7       31.20       32.69      0.62 o
   4   2   7      151.86      158.76      1.61 o
   5   2   7       21.58       26.05      1.11 o
   6   2   7        2.49        2.46      0.61 o
   7   2   7        0.88        1.55      0.71 o
 -11   3   7        7.68       12.09      1.22 o
 -10   3   7        6.60        6.41      0.96 o
  -9   3   7        4.26        3.69      0.81 o
  -8   3   7        1.38        0.37      0.40 o
  -7   3   7      158.75      154.95      1.95 o
  -6   3   7       10.64       10.64      0.92 o
  -5   3   7      287.84      290.36      2.77 o
  -4   3   7      282.95      273.43      1.67 o
  -3   3   7        0.75        0.72      0.17 o
  -2   3   7       17.22       20.23      0.41 o
  -1   3   7       21.32       23.93      0.62 o
   0   3   7       36.44       34.70      0.64 o
   1   3   7        0.02       -0.23      0.34 o
   2   3   7      215.16      219.83      1.60 o
   3   3   7      190.45      191.82      1.62 o
   4   3   7        2.60        1.98      0.36 o
   5   3   7        2.77        3.50      0.54 o
   6   3   7        8.79       10.92      0.83 o
   7   3   7        1.37        2.83      0.73 o
 -11   4   7       41.42       53.32      2.38 o
 -10   4   7        2.51        3.23      0.87 o
  -9   4   7       18.51       16.25      1.09 o
  -8   4   7       29.95       28.69      1.11 o
  -7   4   7       45.65       40.41      1.06 o
  -6   4   7        1.95        0.48      0.40 o
  -5   4   7      166.11      162.88      2.15 o
  -4   4   7       35.79       32.14      0.69 o
  -3   4   7        1.89        0.60      0.17 o
  -2   4   7       12.14       18.03      0.36 o
  -1   4   7       39.24       36.48      0.55 o
   0   4   7       10.53        7.87      0.43 o
   1   4   7        6.02        4.32      0.27 o
   2   4   7       25.24       24.87      0.89 o
   3   4   7        0.01        0.41      0.30 o
   4   4   7        1.05       -0.36      0.36 o
   5   4   7        1.97        2.44      0.61 o
   6   4   7       32.13       40.48      1.52 o
   7   4   7       21.89       27.67      1.56 o
 -11   5   7        0.24        0.40      0.96 o
 -10   5   7        3.31        4.76      0.94 o
  -9   5   7       63.88       68.32      2.11 o
  -8   5   7        0.02       -0.34      0.44 o
  -7   5   7        1.33        0.62      0.39 o
  -6   5   7       32.39       30.34      0.87 o
  -5   5   7       15.75       13.45      0.48 o
  -4   5   7      114.70      107.00      1.06 o
  -3   5   7        0.72        1.35      0.19 o
  -2   5   7        0.00       -0.17      0.17 o
  -1   5   7       50.17       47.03      0.56 o
   0   5   7       23.84       20.64      0.50 o
   1   5   7       65.29       65.79      0.84 o
   2   5   7       29.24       22.18      0.56 o
   3   5   7       10.13       10.87      0.42 o
   4   5   7       19.10       18.99      0.72 o
   5   5   7       15.44       16.60      0.91 o
   6   5   7        4.82        7.12      0.79 o
   7   5   7       26.22       39.40      2.37 o
 -11   6   7        0.62        0.14      1.14 o
 -10   6   7        5.76        4.71      0.97 o
  -9   6   7        8.62        9.65      0.97 o
  -8   6   7       49.80       46.09      1.16 o
  -7   6   7       84.77       91.69      1.40 o
  -6   6   7      112.32      117.52      1.57 o
  -5   6   7        8.33        9.26      0.48 o
  -4   6   7      102.55      102.40      1.09 o
  -3   6   7      197.40      213.30      1.75 o
  -2   6   7       16.19       12.98      0.33 o
  -1   6   7       13.18        6.86      0.27 o
   0   6   7       80.89       83.29      0.83 o
   1   6   7       29.96       28.29      0.54 o
   2   6   7        1.09        0.64      0.29 o
   3   6   7       36.01       35.65      0.83 o
   4   6   7        0.94        0.98      0.53 o
   5   6   7        7.09        8.37      0.76 o
   6   6   7        2.44        3.59      1.01 o
 -10   7   7       12.50       12.97      1.39 o
  -9   7   7       10.31        9.84      0.85 o
  -8   7   7        0.15       -0.02      0.47 o
  -7   7   7       67.15       61.44      1.19 o
  -6   7   7       19.66       18.55      0.80 o
  -5   7   7      152.75      135.85      1.68 o
  -4   7   7      182.95      196.70      1.91 o
  -3   7   7      184.99      181.67      1.71 o
  -2   7   7       93.36       93.60      0.88 o
  -1   7   7        2.74        3.98      0.27 o
   0   7   7       52.38       50.38      0.67 o
   1   7   7       74.16       71.87      0.89 o
   2   7   7        7.27        8.58      0.45 o
   3   7   7      348.90      350.28      3.20 o
   4   7   7        0.04        0.24      0.50 o
   5   7   7        7.25        8.58      0.80 o
   6   7   7        5.30        7.72      0.90 o
 -10   8   7       14.06        9.80      1.30 o
  -9   8   7       10.98       12.60      0.93 o
  -8   8   7        3.13        1.40      0.68 o
  -7   8   7        0.11       -0.43      0.43 o
  -6   8   7       43.15       40.35      1.12 o
  -5   8   7        0.78        1.65      0.47 o
  -4   8   7       34.28       28.00      0.85 o
  -3   8   7      185.12      180.18      1.96 o
  -2   8   7       21.18       17.86      0.57 o
  -1   8   7       52.12       43.21      0.80 o
   0   8   7        0.06        0.21      0.30 o
   1   8   7       34.34       34.07      0.77 o
   2   8   7       15.10       11.15      0.48 o
   3   8   7        7.26       11.55      0.55 o
   4   8   7       17.22       17.40      0.82 o
   5   8   7       30.55       37.00      1.70 o
   6   8   7        2.23        4.42      0.81 o
 -10   9   7        4.57        3.52      1.17 o
  -9   9   7       13.52       14.36      0.98 o
  -8   9   7        0.28        0.04      0.68 o
  -7   9   7       52.40       49.96      1.21 o
  -6   9   7       50.71       54.70      1.26 o
  -5   9   7       78.50       75.48      1.43 o
  -4   9   7        5.19        5.12      0.53 o
  -3   9   7        0.02        0.24      0.43 o
  -2   9   7       20.53       17.64      0.64 o
  -1   9   7      236.13      244.22      2.98 o
   0   9   7      109.25      112.44      1.36 o
   1   9   7        0.11       -0.36      0.36 o
   2   9   7        9.67       10.26      0.52 o
   3   9   7       19.85       19.54      1.01 o
   4   9   7        1.77        2.55      0.56 o
   5   9   7       83.54       97.60      2.21 o
   6   9   7        4.91        5.67      0.93 o
  -9  10   7        0.33       -0.82      1.06 o
  -8  10   7       53.71       61.85      1.86 o
  -7  10   7        3.48        1.76      0.59 o
  -6  10   7        0.57        0.45      0.49 o
  -5  10   7        0.02       -0.43      0.45 o
  -4  10   7       53.88       51.96      1.34 o
  -3  10   7       97.06       83.65      1.41 o
  -2  10   7       20.87       23.40      0.90 o
  -1  10   7        0.29        0.21      0.49 o
   0  10   7       34.82       33.36      0.92 o
   1  10   7       17.17       12.10      0.55 o
   2  10   7        7.74        7.00      0.52 o
   3  10   7        1.36        0.49      0.52 o
   4  10   7       25.98       25.67      1.10 o
   5  10   7        1.59        3.46      0.78 o
  -9  11   7        1.72        1.66      1.08 o
  -8  11   7        0.80        2.25      0.98 o
  -7  11   7        0.01       -0.57      0.57 o
  -6  11   7       26.69       26.51      1.09 o
  -5  11   7        0.83        0.87      0.51 o
  -4  11   7        2.08        0.33      0.46 o
  -3  11   7        4.00        3.62      0.49 o
  -2  11   7       89.54      103.95      1.93 o
  -1  11   7       24.27       25.43      1.05 o
   0  11   7       38.05       37.47      1.27 o
   1  11   7        5.94        5.96      0.54 o
   2  11   7        1.95        2.19      0.55 o
   3  11   7        0.03       -0.42      0.53 o
   4  11   7       24.65       22.54      1.00 o
   5  11   7       12.68       10.37      1.19 o
  -9  12   7       36.84       38.37      2.98 o
  -8  12   7        2.74        1.97      0.97 o
  -7  12   7        9.86       11.55      1.15 o
  -6  12   7        7.72        5.29      0.78 o
  -5  12   7        2.09        2.37      0.79 o
  -4  12   7        0.48        0.18      0.48 o
  -3  12   7      177.49      186.80      2.84 o
  -2  12   7       40.94       36.31      1.34 o
  -1  12   7       24.56       23.00      1.15 o
   0  12   7        7.41        5.40      0.71 o
   1  12   7        0.19       -0.62      0.62 o
   2  12   7       15.21       11.27      0.81 o
   3  12   7       19.73       20.49      1.32 o
   4  12   7        8.47       12.22      1.02 o
  -8  13   7        8.47       11.55      1.25 o
  -7  13   7        1.58        1.25      0.96 o
  -6  13   7       40.05       45.68      2.03 o
  -5  13   7        5.56        3.88      0.82 o
  -4  13   7       26.42       21.63      1.13 o
  -3  13   7        3.98        7.07      0.88 o
  -2  13   7        5.58        5.47      0.84 o
  -1  13   7       19.46       21.76      1.28 o
   0  13   7        1.69        1.45      0.80 o
   1  13   7        1.13       -0.24      0.70 o
   2  13   7        9.52        9.78      1.00 o
   3  13   7        1.40        1.67      0.84 o
   4  13   7       22.77       20.32      1.28 o
  -7  14   7        2.60        1.73      1.07 o
  -6  14   7        5.40        4.65      0.83 o
  -5  14   7        0.45       -0.69      0.69 o
  -4  14   7       15.02       13.37      1.17 o
  -3  14   7       13.88       17.88      1.15 o
  -2  14   7        3.95        3.23      0.96 o
  -1  14   7        5.55        4.23      0.93 o
   0  14   7       17.10       19.59      1.27 o
   1  14   7        9.96        8.91      1.05 o
   2  14   7        5.40        4.14      0.99 o
   3  14   7        7.35        5.93      1.00 o
  -6  15   7        4.77        3.89      1.06 o
  -5  15   7        1.82        0.79      0.96 o
  -4  15   7        1.17        0.03      0.94 o
  -3  15   7       13.77       12.54      1.09 o
  -2  15   7        1.47        0.79      0.92 o
  -1  15   7       17.64       20.38      1.35 o
   0  15   7        0.04       -0.39      0.85 o
   1  15   7       21.21       19.08      1.30 o
   2  15   7        3.94        1.29      1.22 o
  -5  16   7        8.21        7.43      1.19 o
  -4  16   7        3.00        3.99      1.12 o
  -3  16   7       34.70       34.44      2.27 o
  -2  16   7        4.11        4.28      1.05 o
  -1  16   7       16.85       15.75      1.30 o
   0  16   7        0.11       -0.05      0.92 o
   1  16   7        1.11        0.83      0.93 o
  -4  17   7       33.71       37.01      2.01 o
  -3  17   7        8.11        8.16      1.35 o
  -2  17   7       15.30       13.19      1.30 o
  -1  17   7        1.89        0.42      1.03 o
 -10   0   8        0.22        0.49      1.11 o
  -9   0   8       91.21       94.95      3.43 o
  -8   0   8       30.94       35.73      2.68 o
  -7   0   8        8.09        4.74      0.77 o
  -6   0   8       10.71       10.04      1.13 o
  -5   0   8      319.05      337.46      3.94 o
  -4   0   8       67.55       58.49      1.30 o
  -3   0   8      177.40      156.26      1.85 o
  -2   0   8       77.88       64.04      1.11 o
  -1   0   8      113.75      107.21      1.38 o
   0   0   8       20.27       17.66      0.71 o
   1   0   8        1.25        0.38      0.45 o
   2   0   8       12.07       15.43      0.66 o
   3   0   8      108.92      108.73      2.07 o
   4   0   8        9.76        9.65      0.80 o
   5   0   8        8.62        9.71      0.79 o
   6   0   8        1.38        3.07      0.74 o
 -10   1   8       54.86       67.49      2.22 o
  -9   1   8        8.66       11.43      0.94 o
  -8   1   8       52.71       50.21      1.70 o
  -7   1   8        0.06       -0.44      0.44 o
  -6   1   8      277.75      290.92      2.99 o
  -5   1   8      669.02      694.30      5.10 o
  -4   1   8       55.58       53.20      0.70 o
  -3   1   8       66.57       60.00      0.71 o
  -2   1   8       48.78       38.40      0.67 o
  -1   1   8        9.00       10.87      0.37 o
   0   1   8      331.68      329.91      2.49 o
   1   1   8        0.73        0.09      0.29 o
   2   1   8       41.16       42.84      0.65 o
   3   1   8        0.76        1.10      0.42 o
   4   1   8       22.08       23.26      0.75 o
   5   1   8        1.05        1.23      0.43 o
   6   1   8        0.18        1.82      0.92 o
 -10   2   8        5.30        6.48      0.96 o
  -9   2   8       32.29       33.50      1.66 o
  -8   2   8        0.01        0.67      0.62 o
  -7   2   8        0.03       -0.42      0.42 o
  -6   2   8       53.00       59.53      1.13 o
  -5   2   8        0.76        1.79      0.44 o
  -4   2   8       32.76       33.93      0.56 o
  -3   2   8      139.22      143.26      1.22 o
  -2   2   8       59.33       50.19      0.75 o
  -1   2   8       20.63       24.77      0.60 o
   0   2   8       71.65       70.13      0.89 o
   1   2   8        8.45        9.95      0.35 o
   2   2   8        0.03       -0.19      0.27 o
   3   2   8       15.44       14.32      0.65 o
   4   2   8       37.89       42.98      1.11 o
   5   2   8       13.24       11.51      0.62 o
   6   2   8       24.60       28.94      1.67 o
 -10   3   8       34.60       42.88      2.00 o
  -9   3   8        0.51       -0.28      0.69 o
  -8   3   8       52.81       57.13      1.72 o
  -7   3   8        1.69        0.89      0.46 o
  -6   3   8        7.93        5.11      0.53 o
  -5   3   8       39.48       35.98      2.03 o
  -4   3   8       82.73       87.58      1.09 o
  -3   3   8       39.80       42.53      0.62 o
  -2   3   8      111.40      101.92      1.03 o
  -1   3   8      211.79      191.43      1.65 o
   0   3   8        4.45        6.16      0.34 o
   1   3   8        1.95        1.37      0.27 o
   2   3   8       59.09       56.46      0.88 o
   3   3   8       66.19       75.12      1.11 o
   4   3   8        0.02       -0.43      0.43 o
   5   3   8        7.43        9.86      0.61 o
 -10   4   8       41.76       50.30      2.12 o
  -9   4   8        1.21        1.01      0.77 o
  -8   4   8        4.51        3.96      0.75 o
  -7   4   8       55.09       51.81      1.13 o
  -6   4   8        0.02       -0.20      0.38 o
  -5   4   8        6.87        5.35      0.37 o
  -4   4   8      454.03      457.91      3.53 o
  -3   4   8      107.22       96.21      0.96 o
  -2   4   8       45.82       37.96      0.67 o
  -1   4   8       82.53       72.29      0.81 o
   0   4   8        9.74        7.92      0.32 o
   1   4   8       42.08       49.27      0.75 o
   2   4   8        0.07        0.70      0.29 o
   3   4   8        5.30        4.44      0.47 o
   4   4   8        0.13       -0.12      0.43 o
   5   4   8        0.05       -0.30      0.54 o
 -10   5   8       11.94       10.01      1.28 o
  -9   5   8        2.31        1.54      0.82 o
  -8   5   8       74.32       89.82      2.11 o
  -7   5   8       48.71       49.21      1.13 o
  -6   5   8      127.41      135.53      1.71 o
  -5   5   8        6.56        6.78      0.41 o
  -4   5   8        0.56        1.40      0.29 o
  -3   5   8       64.02       66.94      0.75 o
  -2   5   8       26.77       24.16      0.64 o
  -1   5   8       20.42       19.39      0.46 o
   0   5   8        0.16        0.39      0.24 o
   1   5   8       25.43       28.43      0.65 o
   2   5   8      120.02      112.13      1.30 o
   3   5   8       93.46       90.79      1.52 o
   4   5   8        9.53        9.87      0.59 o
   5   5   8        0.64        0.46      0.54 o
 -10   6   8       14.18       12.77      1.39 o
  -9   6   8       15.21       14.05      1.35 o
  -8   6   8        2.52        2.20      0.81 o
  -7   6   8       14.06       13.29      0.73 o
  -6   6   8       42.99       48.80      1.11 o
  -5   6   8      186.05      196.03      2.12 o
  -4   6   8       74.89       71.93      1.04 o
  -3   6   8      127.62      118.44      1.17 o
  -2   6   8        0.11       -0.22      0.22 o
  -1   6   8        7.38        4.92      0.29 o
   0   6   8       25.82       29.46      0.62 o
   1   6   8       36.39       39.54      0.78 o
   2   6   8       49.74       47.43      1.11 o
   3   6   8       15.96       16.56      0.65 o
   4   6   8       27.74       27.71      0.99 o
   5   6   8        1.26        0.78      0.62 o
 -10   7   8       10.39        9.62      1.32 o
  -9   7   8       21.02       22.04      1.36 o
  -8   7   8       30.39       29.24      1.31 o
  -7   7   8        0.13       -0.52      0.52 o
  -6   7   8       61.46       57.72      1.21 o
  -5   7   8        4.35        4.55      0.46 o
  -4   7   8       62.97       62.08      1.08 o
  -3   7   8       98.77       84.51      1.06 o
  -2   7   8       77.79       85.66      1.08 o
  -1   7   8       15.91       13.90      0.41 o
   0   7   8      151.51      155.71      1.45 o
   1   7   8        0.12       -0.31      0.31 o
   2   7   8        4.26        4.61      0.41 o
   3   7   8       79.03       74.78      1.35 o
   4   7   8        1.27        1.35      0.54 o
   5   7   8       32.71       37.74      1.50 o
  -9   8   8       50.45       53.74      2.21 o
  -8   8   8        0.22       -0.09      0.65 o
  -7   8   8        9.16        6.22      0.66 o
  -6   8   8        0.89        0.71      0.51 o
  -5   8   8        0.88        0.95      0.44 o
  -4   8   8        0.70        0.41      0.40 o
  -3   8   8       56.71       58.49      1.03 o
  -2   8   8       90.63       95.51      1.24 o
  -1   8   8       10.92        9.74      0.44 o
   0   8   8       20.28       23.50      0.69 o
   1   8   8        0.83       -0.34      0.34 o
   2   8   8       13.21        8.03      0.49 o
   3   8   8       21.84       23.05      0.84 o
   4   8   8        0.20        0.55      0.64 o
  -9   9   8        2.87        1.16      0.96 o
  -8   9   8       15.93       14.77      1.05 o
  -7   9   8        0.01       -0.62      0.62 o
  -6   9   8       19.99       15.85      0.79 o
  -5   9   8      160.51      176.41      3.09 o
  -4   9   8        0.28        0.27      0.42 o
  -3   9   8       19.71       24.05      0.85 o
  -2   9   8       10.86        8.97      0.50 o
  -1   9   8        7.34        6.16      0.46 o
   0   9   8      175.37      191.30      1.97 o
   1   9   8       11.50        8.65      0.54 o
   2   9   8        1.19        0.02      0.43 o
   3   9   8       17.88       18.48      0.81 o
   4   9   8        0.25        0.28      0.68 o
  -9  10   8        9.75        7.14      2.01 o
  -8  10   8        1.39        0.01      0.92 o
  -7  10   8       23.22       27.80      1.25 o
  -6  10   8        0.88        0.23      0.54 o
  -5  10   8        7.74        8.45      0.65 o
  -4  10   8       15.00       14.78      0.67 o
  -3  10   8        3.93        2.38      0.58 o
  -2  10   8       26.01       25.48      0.91 o
  -1  10   8        0.93        0.07      0.50 o
   0  10   8        1.07        1.93      0.53 o
   1  10   8        0.05       -0.48      0.48 o
   2  10   8        0.75        0.46      0.53 o
   3  10   8       27.48       24.68      1.04 o
   4  10   8        3.18        4.52      0.80 o
  -8  11   8       28.64       23.85      1.61 o
  -7  11   8        8.39       10.10      1.09 o
  -6  11   8       18.38       12.82      0.92 o
  -5  11   8       76.06       68.59      2.04 o
  -4  11   8       87.72       82.44      1.74 o
  -3  11   8        0.06        0.34      0.61 o
  -2  11   8        5.54        5.41      0.74 o
  -1  11   8       21.81       17.23      0.97 o
   0  11   8        9.09        7.99      0.74 o
   1  11   8        0.05       -0.55      0.55 o
   2  11   8       17.85       14.51      0.85 o
   3  11   8       17.04       16.14      0.89 o
  -7  12   8       21.67       20.47      1.34 o
  -6  12   8        1.07        0.40      0.67 o
  -5  12   8        0.22        0.42      0.65 o
  -4  12   8        0.02       -0.89      0.89 o
  -3  12   8        4.09        4.01      0.79 o
  -2  12   8        3.43        1.39      0.81 o
  -1  12   8       33.04       35.13      1.65 o
   0  12   8        0.44       -0.47      0.70 o
   1  12   8        3.09        2.49      0.77 o
   2  12   8        0.01       -0.61      0.61 o
   3  12   8        0.88        1.28      0.72 o
  -7  13   8       10.92       15.40      1.32 o
  -6  13   8        0.57       -0.54      0.84 o
  -5  13   8        2.28        1.97      0.85 o
  -4  13   8        0.16       -0.91      0.91 o
  -3  13   8       79.53       97.60      2.93 o
  -2  13   8       17.35       19.87      1.25 o
  -1  13   8       15.85       18.93      1.19 o
   0  13   8        1.76        1.02      0.80 o
   1  13   8        0.36       -0.75      0.75 o
   2  13   8       10.19       10.65      1.02 o
  -6  14   8        9.80       11.42      1.21 o
  -5  14   8        2.86        2.11      1.24 o
  -4  14   8        4.70        1.48      0.88 o
  -3  14   8        0.26        2.64      0.93 o
  -2  14   8        0.09        1.13      0.93 o
  -1  14   8        3.42        2.77      0.93 o
   0  14   8        1.09        0.30      0.82 o
   1  14   8        3.51        3.59      0.94 o
  -4  15   8        2.73        1.07      1.06 o
  -3  15   8      103.07      101.01      2.76 o
  -2  15   8        2.09        2.01      1.00 o
  -1  15   8        0.02        1.03      0.93 o
  -9   1   9        0.01       -0.17      0.93 o
  -8   1   9        8.66       10.02      0.85 o
  -7   1   9        3.68        2.99      0.60 o
  -6   1   9        2.05        2.18      0.38 o
  -5   1   9        0.84        1.77      0.30 o
  -4   1   9        0.86        0.42      0.25 o
  -3   1   9        1.21        0.84      0.27 o
  -2   1   9        6.63        4.60      0.30 o
  -1   1   9       20.52       17.21      0.46 o
   0   1   9        2.12        2.40      0.30 o
   1   1   9        4.29        5.25      0.40 o
   2   1   9        0.08       -0.50      0.50 o
   3   1   9        3.63        3.74      0.54 o
   4   1   9        0.05       -0.09      0.53 o
  -9   2   9       10.45       13.08      1.03 o
  -8   2   9        6.95        8.86      0.85 o
  -7   2   9        0.02       -0.58      0.58 o
  -6   2   9        9.58        9.61      0.47 o
  -5   2   9       88.29       95.66      1.13 o
  -4   2   9        3.10        2.09      0.28 o
  -3   2   9       50.07       43.82      0.70 o
  -2   2   9        8.56        6.81      0.33 o
  -1   2   9        6.53        6.64      0.34 o
   0   2   9        6.77        6.31      0.34 o
   1   2   9        6.72        6.57      0.45 o
   2   2   9       18.90       16.14      0.66 o
   3   2   9        0.76        0.78      0.52 o
   4   2   9        8.18        8.81      0.75 o
  -9   3   9        7.63        9.18      0.88 o
  -8   3   9       13.19       13.04      0.89 o
  -7   3   9        1.73        0.89      0.63 o
  -6   3   9       19.11       22.58      0.79 o
  -5   3   9        6.74        7.19      0.36 o
  -4   3   9       56.05       57.29      0.83 o
  -3   3   9        0.55       -0.26      0.26 o
  -2   3   9       35.92       36.36      0.67 o
  -1   3   9        2.55        2.70      0.32 o
   0   3   9        4.24        3.92      0.36 o
   1   3   9        1.93        1.07      0.41 o
   2   3   9        0.41        0.85      0.35 o
   3   3   9        0.73        1.38      0.58 o
   4   3   9        0.15        0.11      0.61 o
  -9   4   9       13.87       16.20      1.20 o
  -8   4   9        1.93        2.29      0.81 o
  -7   4   9        1.79        1.91      0.64 o
  -6   4   9        4.30        3.43      0.45 o
  -5   4   9        1.13        1.06      0.30 o
  -4   4   9       10.03       11.26      0.40 o
  -3   4   9        2.25        1.70      0.31 o
  -2   4   9        1.25        1.42      0.33 o
  -1   4   9        5.30        5.40      0.35 o
   0   4   9        0.55        0.18      0.33 o
   1   4   9        6.95        7.82      0.44 o
   2   4   9        3.76        3.82      0.48 o
   3   4   9        0.01        0.88      0.59 o
   4   4   9        2.64        2.01      0.65 o
  -9   5   9        1.24        1.87      0.87 o
  -8   5   9        8.16        7.91      0.94 o
  -7   5   9        0.92        1.69      0.70 o
  -6   5   9        0.40        0.34      0.42 o
  -5   5   9        0.71        0.17      0.35 o
  -4   5   9        1.23        2.64      0.33 o
  -3   5   9        2.24        3.72      0.37 o
  -2   5   9       30.83       32.37      0.78 o
  -1   5   9        7.72        5.68      0.36 o
   0   5   9        0.50        2.03      0.33 o
   1   5   9        2.58        2.69      0.38 o
   2   5   9        4.72        4.33      0.56 o
   3   5   9       41.67       50.75      1.53 o
   4   5   9        5.39        7.80      1.16 o
  -9   6   9       41.01       54.59      2.12 o
  -8   6   9        0.23        0.50      0.81 o
  -7   6   9        1.20        1.69      0.80 o
  -6   6   9       11.83       11.17      0.63 o
  -5   6   9       16.00       20.23      0.72 o
  -4   6   9        0.07        0.32      0.34 o
  -3   6   9       10.56        8.01      0.45 o
  -2   6   9        1.02        0.50      0.32 o
  -1   6   9        1.89        0.66      0.34 o
   0   6   9      121.47      129.16      1.49 o
   1   6   9       22.68       24.74      0.88 o
   2   6   9       18.11       12.65      0.69 o
   3   6   9        0.26        1.10      0.66 o
  -8   7   9        9.32       12.89      1.44 o
  -7   7   9        0.58       -0.48      0.87 o
  -6   7   9       17.76       14.51      0.71 o
  -5   7   9        0.59        1.17      0.45 o
  -4   7   9       32.29       28.40      0.83 o
  -3   7   9        5.33        6.02      0.44 o
  -2   7   9        1.50        1.58      0.39 o
  -1   7   9        6.42        6.36      0.47 o
   0   7   9       13.91       17.87      0.87 o
   1   7   9        3.01        3.52      0.57 o
   2   7   9        0.98        0.55      0.56 o
   3   7   9        5.34        3.14      0.69 o
  -8   8   9        3.24        2.94      0.89 o
  -7   8   9        0.43       -0.19      0.80 o
  -6   8   9        0.19       -0.52      0.52 o
  -5   8   9        0.88        0.34      0.44 o
  -4   8   9       26.04       29.59      0.89 o
  -3   8   9        6.04        6.31      0.56 o
  -2   8   9       43.46       37.41      1.06 o
  -1   8   9       35.68       34.05      1.28 o
   0   8   9       19.23       21.91      1.02 o
   1   8   9        0.21        0.30      0.57 o
   2   8   9       24.71       28.47      1.14 o
   3   8   9        4.98        2.85      0.85 o
  -8   9   9        5.16        5.85      1.00 o
  -7   9   9        0.20        0.22      0.81 o
  -6   9   9        2.79        1.74      0.66 o
  -5   9   9        1.74        4.69      0.58 o
  -4   9   9        0.25        0.31      0.47 o
  -3   9   9        0.00       -0.51      0.51 o
  -2   9   9        0.01       -0.20      0.59 o
  -1   9   9       14.49       11.84      0.81 o
   0   9   9        9.70        6.61      0.71 o
   1   9   9        4.79        2.74      0.65 o
   2   9   9        1.83        2.93      0.66 o
  -7  10   9        9.79       10.46      1.12 o
  -6  10   9        0.05       -0.09      0.70 o
  -5  10   9        4.13        5.34      0.77 o
  -4  10   9        0.21       -0.48      0.57 o
  -3  10   9       17.88       24.43      1.00 o
  -2  10   9       10.74        9.97      1.08 o
  -1  10   9       51.45       54.22      1.39 o
   0  10   9        0.23        0.56      0.66 o
   1  10   9        2.01        0.95      0.68 o
   2  10   9       11.70       12.58      1.08 o
  -6  11   9       11.16       14.42      1.07 o
  -5  11   9        1.38        0.94      0.72 o
  -4  11   9        0.69       -0.63      0.63 o
  -3  11   9        2.07        1.76      0.77 o
  -2  11   9       14.73       13.34      0.93 o
  -1  11   9       14.77       15.44      0.97 o
   0  11   9       26.28       26.93      1.09 o
   1  11   9        1.90        1.86      0.79 o
  -5  12   9        3.53        2.84      0.82 o
  -4  12   9        0.94       -0.11      0.71 o
  -3  12   9        0.11       -0.24      1.04 o
  -2  12   9        9.48       12.65      0.88 o
  -1  12   9        4.80        4.65      0.85 o
   0  12   9        0.00       -0.10      0.75 o
  -4  13   9        1.08       -0.03      0.92 o
  -3  13   9        0.03        0.31      0.93 o
  -2  13   9        0.14        1.78      0.83 o
  -8   0  10        5.15        5.87      1.04 o
  -7   0  10       33.66       47.53      3.68 o
  -6   0  10      136.86      145.93      3.79 o
  -5   0  10        2.70        3.11      0.89 o
  -4   0  10      167.80      208.14      4.01 o
  -3   0  10       58.33       66.02      1.39 o
  -2   0  10        5.17        4.39      0.48 o
  -1   0  10        0.36       -0.03      0.44 o
   0   0  10       70.84       89.90      1.54 o
   1   0  10        3.86        3.32      0.87 o
   2   0  10        3.10        4.57      1.16 o
  -8   1  10        4.08        3.88      0.68 o
  -7   1  10       13.17       13.03      0.93 o
  -6   1  10        4.35        4.77      0.75 o
  -5   1  10       39.50       49.45      1.46 o
  -4   1  10        6.24        9.02      0.56 o
  -3   1  10        0.95        0.72      0.38 o
  -2   1  10       50.46       55.38      0.82 o
  -1   1  10       32.86       35.72      0.74 o
   0   1  10        3.63        4.32      0.41 o
   1   1  10        0.51        0.31      0.58 o
   2   1  10        5.46        7.59      0.84 o
  -8   2  10       12.46       11.89      0.90 o
  -7   2  10        6.10        5.08      0.74 o
  -6   2  10       22.90       21.74      1.32 o
  -5   2  10       41.60       38.36      1.94 o
  -4   2  10       26.68       24.51      0.89 o
  -3   2  10        0.05        0.07      0.36 o
  -2   2  10        0.06       -0.33      0.33 o
  -1   2  10       13.78       12.26      0.45 o
   0   2  10        3.85        2.30      0.42 o
   1   2  10        1.58        2.24      0.66 o
   2   2  10        1.53        1.00      0.85 o
  -8   3  10        8.46        8.00      1.03 o
  -7   3  10        0.00       -0.14      0.73 o
  -6   3  10        0.01        0.06      0.67 o
  -5   3  10       23.69       32.66      2.34 o
  -4   3  10        3.10        1.84      0.43 o
  -3   3  10       13.30       14.63      0.55 o
  -2   3  10        7.64        6.12      0.48 o
  -1   3  10        4.19        4.40      0.46 o
   0   3  10        0.35       -0.06      0.42 o
   1   3  10       20.85       27.33      1.23 o
   2   3  10        0.04       -0.34      0.88 o
  -8   4  10       33.52       44.52      1.85 o
  -7   4  10        6.04        6.94      0.67 o
  -6   4  10       44.21       54.32      1.80 o
  -5   4  10      187.36      224.68      3.80 o
  -4   4  10        2.43        1.68      0.37 o
  -3   4  10       29.65       34.25      1.01 o
  -2   4  10       51.97       63.94      1.35 o
  -1   4  10        0.06       -0.39      0.59 o
   0   4  10        4.65        3.73      0.69 o
   1   4  10       69.07       98.93      2.30 o
   2   4  10        8.29        8.89      0.84 o
  -7   5  10        1.77        2.26      0.72 o
  -6   5  10        0.20        0.07      0.72 o
  -5   5  10       13.27       12.01      1.29 o
  -4   5  10        2.92        2.85      0.45 o
  -3   5  10       36.47       44.26      1.21 o
  -2   5  10        2.07        1.76      0.61 o
  -1   5  10       10.61        9.91      0.92 o
   0   5  10        0.04        0.47      0.70 o
   1   5  10        6.77       10.62      0.97 o
  -7   6  10        1.52        0.83      0.74 o
  -6   6  10       10.47       12.14      1.08 o
  -5   6  10       12.24        7.64      0.70 o
  -4   6  10       34.07       41.90      1.18 o
  -3   6  10        1.30        1.29      0.47 o
  -2   6  10       16.05       11.98      1.07 o
  -1   6  10        6.04        7.57      0.73 o
   0   6  10       32.61       35.45      1.35 o
   1   6  10       18.59       16.51      0.94 o
  -7   7  10        2.07        1.12      0.92 o
  -6   7  10        0.01       -0.17      0.72 o
  -5   7  10        0.11        0.10      0.52 o
  -4   7  10        3.09        1.32      0.68 o
  -3   7  10        0.95        0.29      0.63 o
  -2   7  10        0.03       -0.53      0.53 o
  -1   7  10        1.29       -0.49      0.69 o
   0   7  10       20.67       27.10      1.27 o
   1   7  10       12.21       12.90      1.02 o
  -6   8  10       26.30       29.60      1.75 o
  -5   8  10        4.27        2.54      0.76 o
  -4   8  10       19.11       22.57      1.19 o
  -3   8  10       17.54       20.30      1.02 o
  -2   8  10        3.82        1.40      0.62 o
  -1   8  10        3.89        5.49      0.66 o
   0   8  10       74.55       89.73      2.25 o
  -5   9  10        6.11        5.35      0.87 o
  -4   9  10        3.61        3.75      0.93 o
  -3   9  10        4.11        3.65      0.79 o
  -2   9  10        0.12       -0.39      0.61 o
  -1   9  10        0.26       -0.64      0.64 o
  -4  10  10        2.29        1.34      1.65 o
  -3  10  10        0.24        0.68      0.78 o
  -2  10  10        9.14        7.14      2.03 o
  -5   1  11        4.37       10.33      1.20 o
  -4   1  11        0.12        1.30      0.95 o
  -3   1  11        1.03        1.37      0.59 o
  -2   1  11        7.15       10.57      0.69 o
  -1   1  11        1.16        2.29      0.59 o
  -5   2  11        8.77        7.56      1.42 o
  -4   2  11       36.98       52.40      2.13 o
  -3   2  11        9.91       13.36      0.82 o
  -2   2  11        0.68        0.76      0.55 o
  -1   2  11        3.09        4.44      0.87 o
  -5   3  11       24.69       29.03      1.44 o
  -4   3  11        5.13        4.35      1.17 o
  -3   3  11        0.90        1.38      0.66 o
  -2   3  11        0.14        0.15      0.58 o
  -4   4  11        1.81        2.17      1.05 o
  -3   4  11        0.22       -0.09      0.62 o
  -2   4  11        0.36        1.23      0.72 o
 
